# Supplementary material for: Atroposelective desymmetrization of 2-arylresorcinols via Tsuji-Trost allylation
Source: Commun Chem. 2023 Feb 25;6:42. doi: 10.1038/s42004-023-00839-z (PMC9968306; doi:10.1038/s42004-023-00839-z)
Supplement: Supplementary file 3 — Supplementary Data 1 [file 42004_2023_839_MOESM3_ESM.cif]

data_global
_audit_creation_method                  'APEX3 v2019.11-0'

_publ_requested_journal                 ?

_publ_contact_author_name               ?
_publ_contact_author_address            
;
;
_publ_contact_author_email              ?
_publ_contact_author_fax                ?
_publ_contact_author_phone              ?

_publ_section_title                     
;
;
_publ_section_abstract                  
;
;
_publ_section_references                
;
;
_publ_section_comment                   
;
;

data_yy074
_chemical_name_systematic               ?
_chemical_name_common                   SKK-20211230
_chemical_formula_moiety                ?
_chemical_formula_sum                   'C23 H22 O4'
_chemical_formula_iupac                 ?
_chemical_formula_weight                362.40
_chemical_absolute_configuration        ?

_chemical_melting_point                 ?

_space_group_crystal_system             monoclinic
_space_group_IT_number                  4
_space_group_name_H-M_alt               'P 1 21 1'
_space_group_name_Hall                  'P 2yb'
loop_
    _space_group_symop_operation_xyz
    'x, y, z'
    '-x, y+1/2, -z'

_cell_length_a                          8.0339(9)
_cell_length_b                          7.2593(8)
_cell_length_c                          17.3541(19)
_cell_angle_alpha                       90
_cell_angle_beta                        102.387(4)
_cell_angle_gamma                       90
_cell_volume                            988.54(19)
_cell_formula_units_Z                   2
_cell_measurement_reflns_used           4540
_cell_measurement_theta_min             2.4032
_cell_measurement_theta_max             21.2744
_cell_measurement_temperature           296.(2)

_exptl_crystal_description              plate
_exptl_crystal_colour                   colourless
_exptl_crystal_size_max                 0.150
_exptl_crystal_size_mid                 0.090
_exptl_crystal_size_min                 0.010
_exptl_crystal_density_diffrn           1.218
_exptl_crystal_density_meas             ?
_exptl_crystal_density_method           'not measured'
_exptl_crystal_F_000                    384

_exptl_absorpt_coefficient_mu           0.083
_exptl_absorpt_correction_type          Multi-Scan
_exptl_absorpt_process_details          
;
SADABS-2016/2 - Bruker AXS area detector scaling and absorption correction
;
_exptl_absorpt_correction_T_min         0.90
_exptl_absorpt_correction_T_max         1.00

_exptl_special_details                  
;
; 

_diffrn_ambient_temperature             296.(2)

_diffrn_source                          ?
_diffrn_source_type                     ?
_diffrn_source_power                    1.50
_diffrn_source_current                  30.0
_diffrn_source_voltage                  50

_diffrn_radiation_probe                 ?
_diffrn_radiation_type                  MoK\a
_diffrn_radiation_wavelength            0.71073
_diffrn_radiation_monochromator         ?

_diffrn_measurement_device              ?
_diffrn_measurement_device_type  'Bruker APEX-II CCD'
_diffrn_measurement_method       '\f and \w scans'

_diffrn_detector_area_resol_mean        7.3910

_diffrn_reflns_number                   32007
_diffrn_reflns_av_R_equivalents         0.0924
_diffrn_reflns_av_unetI/netI            0.0751
_diffrn_reflns_theta_min                2.40
_diffrn_reflns_theta_max                28.30
_diffrn_reflns_theta_full               25.24
_diffrn_measured_fraction_theta_max     0.998
_diffrn_measured_fraction_theta_full    0.998
_diffrn_reflns_limit_h_min              -10
_diffrn_reflns_limit_h_max              10
_diffrn_reflns_limit_k_min              -9
_diffrn_reflns_limit_k_max              9
_diffrn_reflns_limit_l_min              -23
_diffrn_reflns_limit_l_max              23

_refine_special_details                 
;
;

_reflns_number_total                    4909
_reflns_number_gt                       2310
_reflns_threshold_expression            'I > 2\s(I)'
_reflns_Friedel_coverage                0.855
_reflns_Friedel_fraction_max            0.995
_reflns_Friedel_fraction_full           1.000

_refine_ls_structure_factor_coef        Fsqd
_refine_ls_matrix_type                  full
_refine_ls_R_factor_all                 0.1603
_refine_ls_R_factor_gt                  0.0556
_refine_ls_wR_factor_gt                 0.1315
_refine_ls_wR_factor_ref                0.1889
_refine_ls_goodness_of_fit_ref          1.048
_refine_ls_restrained_S_all             1.060
_refine_ls_number_reflns                4909
_refine_ls_number_parameters            247
_refine_ls_number_restraints            2
_refine_ls_number_constraints           ?
_refine_ls_hydrogen_treatment           constr
_refine_ls_weighting_scheme             calc
_refine_ls_weighting_details            
    'w=1/[\s^2^(Fo^2^)+(0.0761P)^2^+0.1444P] where P=(Fo^2^+2Fc^2^)/3'

_atom_sites_solution_hydrogens          geom
_atom_sites_solution_primary            ?
_atom_sites_solution_secondary          ?

_refine_ls_shift/su_max                 0.000
_refine_ls_shift/su_mean                0.000
_refine_diff_density_max                0.246
_refine_diff_density_min                -0.296
_refine_ls_extinction_method            'SHELXL-2018/3 (Sheldrick 2018)'
_refine_ls_extinction_coef              0.066(10)
_refine_ls_abs_structure_details        
;

Flack x determined using 829 quotients [(I+)-(I-)]/[(I+)+(I-)]
(Parsons, Flack and Wagner, Acta Cryst. B69 (2013) 249-259).
;
_refine_ls_abs_structure_Flack          0.0(9)

loop_
    _atom_type_symbol
    _atom_type_description
    _atom_type_scat_dispersion_real
    _atom_type_scat_dispersion_imag
    _atom_type_scat_source
    C C 0.0033 0.0016 'International Tables Vol C Tables 4.2.6.8 and 6.1.1.4'
    H H 0.0000 0.0000 'International Tables Vol C Tables 4.2.6.8 and 6.1.1.4'
    O O 0.0106 0.0060 'International Tables Vol C Tables 4.2.6.8 and 6.1.1.4'

_computing_data_collection              
    'Bruker Instrument Service v2021.1.0.1'
_computing_cell_refinement              
    'SAINT V8.40B (Bruker Nano, Inc., 2019)'
_computing_data_reduction               
    'SAINT V8.40B (Bruker Nano, Inc., 2019)'
_computing_structure_solution           'SHELXT 2018/2 (Sheldrick, 2018)'
_computing_structure_refinement         'SHELXL-2018/3 (Sheldrick, 2018)'
_computing_molecular_graphics           ?
_computing_publication_material         ?

loop_
    _atom_site_type_symbol
    _atom_site_label
    _atom_site_fract_x
    _atom_site_fract_y
    _atom_site_fract_z
    _atom_site_U_iso_or_equiv
    _atom_site_adp_type
    _atom_site_calc_flag
    _atom_site_refinement_flags_adp
    _atom_site_refinement_flags_occupancy
    _atom_site_refinement_flags_posn
    _atom_site_occupancy
    _atom_site_disorder_assembly
    _atom_site_disorder_group
    C C1 0.1963(6) 0.3340(7) 0.1138(3) 0.0512(13) Uani d . . . 1 . .
    C C2 0.3443(5) 0.2910(7) 0.0892(3) 0.0473(12) Uani d . . . 1 . .
    H H2A 0.346123 0.191625 0.055523 0.057 Uiso calc U . R 1 . .
    C C3 0.4900(5) 0.3960(6) 0.1146(3) 0.0428(11) Uani d . . . 1 . .
    C C4 0.4896(6) 0.5435(7) 0.1653(3) 0.0443(11) Uani d . . . 1 . .
    C C5 0.3374(6) 0.5859(8) 0.1879(3) 0.0583(14) Uani d . . . 1 . .
    H H5 0.333885 0.686036 0.220952 0.07 Uiso calc U . R 1 . .
    C C6 0.1918(6) 0.4822(8) 0.1622(3) 0.0601(15) Uani d . . . 1 . .
    H H6 0.091373 0.512969 0.177564 0.072 Uiso calc U . R 1 . .
    C C7 0.0469(8) 0.0858(10) 0.0393(4) 0.085(2) Uani d . . . 1 . .
    H H7A 0.075258 0.128877 -0.00856 0.127 Uiso calc U . R 1 . .
    H H7B -0.064266 0.030549 0.027469 0.127 Uiso calc U . R 1 . .
    H H7C 0.129329 -0.003885 0.063731 0.127 Uiso calc U . R 1 . .
    C C8 0.6520(6) 0.3519(7) 0.0878(3) 0.0531(12) Uani d . . . 1 . .
    H H8A 0.685143 0.459177 0.061258 0.064 Uiso calc U . R 1 . .
    H H8B 0.7416 0.328439 0.133886 0.064 Uiso calc U . R 1 . .
    C C9 0.6487(6) 0.6519(7) 0.1968(3) 0.0469(12) Uani d . . D 1 . .
    C C10 0.6831(6) 0.8145(7) 0.1615(3) 0.0527(12) Uani d . . . 1 . .
    C C11 0.8297(7) 0.9163(8) 0.1921(3) 0.0656(15) Uani d . . . 1 . .
    H H11 0.851819 1.025116 0.167813 0.079 Uiso calc U . R 1 . .
    C C12 0.9413(7) 0.8538(9) 0.2585(3) 0.0695(16) Uani d . . . 1 . .
    H H12 1.038604 0.922005 0.279253 0.083 Uiso calc U . R 1 . .
    C C13 0.9114(6) 0.6921(9) 0.2950(3) 0.0641(15) Uani d . . . 1 . .
    H H13 0.98708 0.651314 0.340007 0.077 Uiso calc U . R 1 . .
    C C14 0.7658(6) 0.5912(7) 0.2630(3) 0.0549(13) Uani d . . . 1 . .
    C C15 0.8321(7) 0.3531(10) 0.3638(3) 0.0727(16) Uani d . . . 1 . .
    H H15A 0.950839 0.368907 0.361637 0.087 Uiso calc U . R 1 . .
    H H15B 0.810567 0.222254 0.367552 0.087 Uiso calc U . R 1 . .
    C C16 0.7987(8) 0.4478(10) 0.4348(3) 0.0796(18) Uani d . . . 1 . .
    H H16 0.837803 0.568154 0.443829 0.096 Uiso calc U . R 1 . .
    C C17 0.7188(8) 0.3758(10) 0.4856(3) 0.0798(18) Uani d . . . 1 . .
    H H17 0.685412 0.253557 0.476719 0.096 Uiso calc U . R 1 . .
    C C18 0.6749(8) 0.4632(11) 0.5551(3) 0.0745(17) Uani d . . . 1 . .
    C C19 0.7295(8) 0.6351(11) 0.5820(4) 0.086(2) Uani d . . . 1 . .
    H H19 0.799675 0.701009 0.555784 0.103 Uiso calc U . R 1 . .
    C C20 0.6841(9) 0.7123(14) 0.6460(4) 0.098(2) Uani d . . . 1 . .
    H H20 0.725378 0.828163 0.663283 0.117 Uiso calc U . R 1 . .
    C C21 0.5793(10) 0.6216(14) 0.6847(4) 0.097(2) Uani d . . . 1 . .
    H H21 0.548646 0.675148 0.728317 0.117 Uiso calc U . R 1 . .
    C C22 0.5191(9) 0.4518(14) 0.6595(4) 0.097(2) Uani d . . . 1 . .
    H H22 0.445897 0.389609 0.68536 0.117 Uiso calc U . R 1 . .
    C C23 0.5674(9) 0.3720(12) 0.5951(4) 0.092(2) Uani d . . . 1 . .
    H H23 0.527015 0.25539 0.578466 0.111 Uiso calc U . R 1 . .
    O O1 0.0473(4) 0.2366(6) 0.0916(2) 0.0673(11) Uani d . . . 1 . .
    O O2 0.6402(4) 0.1967(5) 0.03562(18) 0.0523(9) Uani d . . . 1 . .
    H H2 0.615095 0.104425 0.057916 0.078 Uiso calc U . R 1 . .
    O O3 0.5706(5) 0.8709(6) 0.0960(2) 0.0678(10) Uani d . . . 1 . .
    H H3 0.493758 0.794891 0.084454 0.102 Uiso calc U . DR 1 . .
    O O4 0.7252(5) 0.4256(5) 0.2925(2) 0.0688(11) Uani d . . . 1 . .

loop_
    _atom_site_aniso_label
    _atom_site_aniso_U_11
    _atom_site_aniso_U_22
    _atom_site_aniso_U_33
    _atom_site_aniso_U_12
    _atom_site_aniso_U_13
    _atom_site_aniso_U_23
    C1 0.038(2) 0.058(3) 0.059(3) -0.006(2) 0.012(2) -0.005(3)
    C2 0.045(3) 0.045(3) 0.054(3) 0.001(2) 0.015(2) -0.005(2)
    C3 0.038(2) 0.044(3) 0.045(2) -0.002(2) 0.0085(19) 0.001(2)
    C4 0.042(2) 0.047(3) 0.043(2) -0.001(2) 0.009(2) -0.002(2)
    C5 0.050(3) 0.064(4) 0.061(3) -0.002(3) 0.014(2) -0.013(3)
    C6 0.048(3) 0.068(4) 0.067(3) -0.001(3) 0.019(3) -0.017(3)
    C7 0.060(4) 0.090(5) 0.110(5) -0.025(3) 0.029(3) -0.043(4)
    C8 0.046(2) 0.048(3) 0.068(3) -0.006(2) 0.019(2) -0.013(3)
    C9 0.046(2) 0.047(3) 0.048(3) -0.003(2) 0.011(2) -0.005(2)
    C10 0.054(3) 0.053(3) 0.050(3) -0.006(2) 0.009(2) -0.004(3)
    C11 0.064(3) 0.059(4) 0.073(3) -0.021(3) 0.013(3) 0.001(3)
    C12 0.053(3) 0.076(4) 0.076(4) -0.020(3) 0.007(3) -0.010(3)
    C13 0.054(3) 0.078(4) 0.057(3) -0.004(3) 0.004(2) -0.002(3)
    C14 0.056(3) 0.053(3) 0.057(3) -0.003(3) 0.015(3) -0.001(3)
    C15 0.074(4) 0.080(4) 0.061(3) 0.006(3) 0.006(3) 0.006(3)
    C16 0.084(4) 0.085(4) 0.068(4) -0.011(4) 0.010(3) 0.003(4)
    C17 0.086(4) 0.082(4) 0.067(4) -0.009(4) 0.006(3) 0.007(4)
    C18 0.071(4) 0.096(5) 0.054(3) -0.002(4) 0.007(3) 0.004(4)
    C19 0.078(4) 0.105(6) 0.074(4) -0.012(4) 0.013(3) -0.004(4)
    C20 0.092(5) 0.119(6) 0.083(5) 0.002(5) 0.020(4) -0.015(5)
    C21 0.082(5) 0.141(8) 0.068(4) 0.022(5) 0.012(4) 0.000(5)
    C22 0.091(5) 0.127(7) 0.075(5) 0.011(5) 0.023(4) 0.029(5)
    C23 0.095(5) 0.097(5) 0.083(4) -0.008(4) 0.013(4) 0.012(4)
    O1 0.0446(19) 0.078(3) 0.084(3) -0.0117(18) 0.0234(18) -0.025(2)
    O2 0.0515(18) 0.0436(19) 0.065(2) -0.0018(16) 0.0199(16) -0.0068(18)
    O3 0.068(2) 0.060(2) 0.068(2) -0.0159(19) -0.0021(19) 0.003(2)
    O4 0.073(2) 0.070(3) 0.056(2) -0.006(2) -0.0040(17) 0.009(2)

_geom_special_details                   
;

All esds (except the esd in the dihedral angle between two l.s. planes)
are estimated using the full covariance matrix.  The cell esds are taken
into account individually in the estimation of esds in distances, angles
and torsion angles; correlations between esds in cell parameters are only
used when they are defined by crystal symmetry.  An approximate (isotropic)
treatment of cell esds is used for estimating esds involving l.s. planes.
;

loop_
    _geom_bond_atom_site_label_1
    _geom_bond_atom_site_label_2
    _geom_bond_site_symmetry_2
    _geom_bond_distance
    _geom_bond_publ_flag
    C1 C6 . 1.370(7) ?
    C1 O1 . 1.372(5) ?
    C1 C2 . 1.383(6) ?
    C2 C3 . 1.388(6) ?
    C2 H2A . 0.93 ?
    C3 C4 . 1.387(6) ?
    C3 C8 . 1.508(6) ?
    C4 C5 . 1.396(7) ?
    C4 C9 . 1.500(6) ?
    C5 C6 . 1.382(7) ?
    C5 H5 . 0.93 ?
    C6 H6 . 0.93 ?
    C7 O1 . 1.422(7) ?
    C7 H7A . 0.96 ?
    C7 H7B . 0.96 ?
    C7 H7C . 0.96 ?
    C8 O2 . 1.436(6) ?
    C8 H8A . 0.97 ?
    C8 H8B . 0.97 ?
    C9 C10 . 1.386(7) ?
    C9 C14 . 1.390(7) ?
    C10 O3 . 1.355(6) ?
    C10 C11 . 1.395(7) ?
    C11 C12 . 1.377(8) ?
    C11 H11 . 0.93 ?
    C12 C13 . 1.378(8) ?
    C12 H12 . 0.93 ?
    C13 C14 . 1.391(7) ?
    C13 H13 . 0.93 ?
    C14 O4 . 1.374(6) ?
    C15 O4 . 1.446(6) ?
    C15 C16 . 1.485(8) ?
    C15 H15A . 0.97 ?
    C15 H15B . 0.97 ?
    C16 C17 . 1.306(8) ?
    C16 H16 . 0.93 ?
    C17 C18 . 1.470(9) ?
    C17 H17 . 0.93 ?
    C18 C19 . 1.371(9) ?
    C18 C23 . 1.387(9) ?
    C19 C20 . 1.361(9) ?
    C19 H19 . 0.93 ?
    C20 C21 . 1.355(10) ?
    C20 H20 . 0.93 ?
    C21 C22 . 1.362(12) ?
    C21 H21 . 0.93 ?
    C22 C23 . 1.385(10) ?
    C22 H22 . 0.93 ?
    C23 H23 . 0.93 ?
    O2 H2 . 0.82 ?
    O3 H3 . 0.82 ?

loop_
    _geom_angle_atom_site_label_1
    _geom_angle_atom_site_label_2
    _geom_angle_atom_site_label_3
    _geom_angle_site_symmetry_1
    _geom_angle_site_symmetry_3
    _geom_angle
    _geom_angle_publ_flag
    C6 C1 O1 . . 116.1(4) ?
    C6 C1 C2 . . 120.3(4) ?
    O1 C1 C2 . . 123.6(5) ?
    C1 C2 C3 . . 120.0(4) ?
    C1 C2 H2A . . 120.0 ?
    C3 C2 H2A . . 120.0 ?
    C4 C3 C2 . . 120.6(4) ?
    C4 C3 C8 . . 118.7(4) ?
    C2 C3 C8 . . 120.7(4) ?
    C3 C4 C5 . . 118.0(4) ?
    C3 C4 C9 . . 121.2(4) ?
    C5 C4 C9 . . 120.8(4) ?
    C6 C5 C4 . . 121.4(5) ?
    C6 C5 H5 . . 119.3 ?
    C4 C5 H5 . . 119.3 ?
    C1 C6 C5 . . 119.6(5) ?
    C1 C6 H6 . . 120.2 ?
    C5 C6 H6 . . 120.2 ?
    O1 C7 H7A . . 109.5 ?
    O1 C7 H7B . . 109.5 ?
    H7A C7 H7B . . 109.5 ?
    O1 C7 H7C . . 109.5 ?
    H7A C7 H7C . . 109.5 ?
    H7B C7 H7C . . 109.5 ?
    O2 C8 C3 . . 114.6(4) ?
    O2 C8 H8A . . 108.6 ?
    C3 C8 H8A . . 108.6 ?
    O2 C8 H8B . . 108.6 ?
    C3 C8 H8B . . 108.6 ?
    H8A C8 H8B . . 107.6 ?
    C10 C9 C14 . . 118.2(4) ?
    C10 C9 C4 . . 121.4(4) ?
    C14 C9 C4 . . 120.5(4) ?
    O3 C10 C9 . . 117.9(4) ?
    O3 C10 C11 . . 121.1(5) ?
    C9 C10 C11 . . 121.0(5) ?
    C12 C11 C10 . . 119.3(5) ?
    C12 C11 H11 . . 120.4 ?
    C10 C11 H11 . . 120.4 ?
    C11 C12 C13 . . 121.2(5) ?
    C11 C12 H12 . . 119.4 ?
    C13 C12 H12 . . 119.4 ?
    C12 C13 C14 . . 118.7(5) ?
    C12 C13 H13 . . 120.7 ?
    C14 C13 H13 . . 120.7 ?
    O4 C14 C9 . . 114.4(4) ?
    O4 C14 C13 . . 124.0(5) ?
    C9 C14 C13 . . 121.6(5) ?
    O4 C15 C16 . . 111.2(5) ?
    O4 C15 H15A . . 109.4 ?
    C16 C15 H15A . . 109.4 ?
    O4 C15 H15B . . 109.4 ?
    C16 C15 H15B . . 109.4 ?
    H15A C15 H15B . . 108.0 ?
    C17 C16 C15 . . 125.2(7) ?
    C17 C16 H16 . . 117.4 ?
    C15 C16 H16 . . 117.4 ?
    C16 C17 C18 . . 128.3(7) ?
    C16 C17 H17 . . 115.9 ?
    C18 C17 H17 . . 115.9 ?
    C19 C18 C23 . . 116.8(7) ?
    C19 C18 C17 . . 123.9(6) ?
    C23 C18 C17 . . 119.3(7) ?
    C20 C19 C18 . . 122.1(7) ?
    C20 C19 H19 . . 119.0 ?
    C18 C19 H19 . . 119.0 ?
    C21 C20 C19 . . 120.5(9) ?
    C21 C20 H20 . . 119.7 ?
    C19 C20 H20 . . 119.7 ?
    C20 C21 C22 . . 119.7(8) ?
    C20 C21 H21 . . 120.1 ?
    C22 C21 H21 . . 120.1 ?
    C21 C22 C23 . . 119.7(8) ?
    C21 C22 H22 . . 120.1 ?
    C23 C22 H22 . . 120.1 ?
    C22 C23 C18 . . 121.1(8) ?
    C22 C23 H23 . . 119.5 ?
    C18 C23 H23 . . 119.5 ?
    C1 O1 C7 . . 117.3(4) ?
    C8 O2 H2 . . 109.5 ?
    C10 O3 H3 . . 109.5 ?
    C14 O4 C15 . . 119.6(4) ?

_shelx_res_file                         
;

TITL yy074_0m_P21_a.res in P2(1)
    yy074_0m_P21_a.res
    created by SHELXL-2018/3 at 14:25:55 on 31-Dec-2021
CELL  0.71073   8.0339   7.2593  17.3541   90.000  102.387   90.000
ZERR   2.000   0.0009   0.0008   0.0019    0.000    0.004    0.000
LATT -1
SYMM -X, 1/2+Y, -Z
SFAC C  H  O
UNIT 46  44  8
L.S. 5
ACTA
BOND $H
FMAP 2
PLAN 0
SIZE 0.01 0.09 0.15
DFIX 2.1 0.02 C9 H3
TEMP 23.000
WGHT    0.076100    0.144400
EXTI    0.066100
FVAR       1.38029
C1    1    0.196304    0.333968    0.113825    11.00000    0.03771    0.05789 =
         0.05874   -0.00467    0.01219   -0.00564
C2    1    0.344279    0.290968    0.089167    11.00000    0.04514    0.04477 =
         0.05377   -0.00503    0.01472    0.00057
AFIX  43
H2A   2    0.346123    0.191625    0.055523    11.00000   -1.20000
AFIX   0
C3    1    0.490038    0.396020    0.114612    11.00000    0.03839    0.04430 =
         0.04547    0.00138    0.00855   -0.00236
C4    1    0.489611    0.543548    0.165339    11.00000    0.04244    0.04740 =
         0.04298   -0.00185    0.00916   -0.00070
C5    1    0.337393    0.585921    0.187900    11.00000    0.05033    0.06439 =
         0.06132   -0.01317    0.01440   -0.00209
AFIX  43
H5    2    0.333885    0.686036    0.220952    11.00000   -1.20000
AFIX   0
C6    1    0.191816    0.482248    0.162160    11.00000    0.04800    0.06828 =
         0.06696   -0.01705    0.01868   -0.00091
AFIX  43
H6    2    0.091373    0.512969    0.177564    11.00000   -1.20000
AFIX   0
C7    1    0.046876    0.085789    0.039322    11.00000    0.05971    0.09032 =
         0.10993   -0.04322    0.02949   -0.02502
AFIX 137
H7A   2    0.075258    0.128877   -0.008560    11.00000   -1.50000
H7B   2   -0.064266    0.030549    0.027469    11.00000   -1.50000
H7C   2    0.129329   -0.003885    0.063731    11.00000   -1.50000
AFIX   0
C8    1    0.652005    0.351935    0.087754    11.00000    0.04600    0.04794 =
         0.06825   -0.01306    0.01901   -0.00626
AFIX  23
H8A   2    0.685143    0.459177    0.061258    11.00000   -1.20000
H8B   2    0.741600    0.328439    0.133886    11.00000   -1.20000
AFIX   0
C9    1    0.648701    0.651915    0.196831    11.00000    0.04567    0.04712 =
         0.04821   -0.00536    0.01060   -0.00300
C10   1    0.683114    0.814530    0.161455    11.00000    0.05419    0.05284 =
         0.05036   -0.00353    0.00946   -0.00585
C11   1    0.829688    0.916276    0.192052    11.00000    0.06445    0.05903 =
         0.07261    0.00073    0.01332   -0.02054
AFIX  43
H11   2    0.851819    1.025116    0.167813    11.00000   -1.20000
AFIX   0
C12   1    0.941283    0.853822    0.258543    11.00000    0.05332    0.07615 =
         0.07604   -0.01011    0.00710   -0.01988
AFIX  43
H12   2    1.038604    0.922005    0.279253    11.00000   -1.20000
AFIX   0
C13   1    0.911389    0.692139    0.294955    11.00000    0.05419    0.07756 =
         0.05685   -0.00173    0.00355   -0.00356
AFIX  43
H13   2    0.987080    0.651314    0.340007    11.00000   -1.20000
AFIX   0
C14   1    0.765752    0.591249    0.262977    11.00000    0.05613    0.05327 =
         0.05656   -0.00059    0.01483   -0.00304
C15   1    0.832053    0.353095    0.363827    11.00000    0.07417    0.07954 =
         0.06062    0.00589    0.00576    0.00606
AFIX  23
H15A  2    0.950839    0.368907    0.361637    11.00000   -1.20000
H15B  2    0.810567    0.222254    0.367552    11.00000   -1.20000
AFIX   0
C16   1    0.798687    0.447845    0.434813    11.00000    0.08358    0.08458 =
         0.06779    0.00278    0.00993   -0.01097
AFIX  43
H16   2    0.837803    0.568154    0.443829    11.00000   -1.20000
AFIX   0
C17   1    0.718799    0.375756    0.485608    11.00000    0.08635    0.08176 =
         0.06659    0.00684    0.00585   -0.00911
AFIX  43
H17   2    0.685412    0.253557    0.476719    11.00000   -1.20000
AFIX   0
C18   1    0.674907    0.463173    0.555065    11.00000    0.07058    0.09638 =
         0.05389    0.00444    0.00746   -0.00241
C19   1    0.729468    0.635082    0.582032    11.00000    0.07787    0.10494 =
         0.07379   -0.00380    0.01268   -0.01204
AFIX  43
H19   2    0.799675    0.701009    0.555784    11.00000   -1.20000
AFIX   0
C20   1    0.684112    0.712275    0.646004    11.00000    0.09161    0.11876 =
         0.08338   -0.01526    0.02040    0.00171
AFIX  43
H20   2    0.725378    0.828163    0.663283    11.00000   -1.20000
AFIX   0
C21   1    0.579338    0.621618    0.684698    11.00000    0.08198    0.14109 =
         0.06756   -0.00025    0.01199    0.02184
AFIX  43
H21   2    0.548646    0.675148    0.728317    11.00000   -1.20000
AFIX   0
C22   1    0.519120    0.451780    0.659476    11.00000    0.09129    0.12694 =
         0.07538    0.02877    0.02283    0.01063
AFIX  43
H22   2    0.445897    0.389609    0.685360    11.00000   -1.20000
AFIX   0
C23   1    0.567373    0.371997    0.595110    11.00000    0.09481    0.09661 =
         0.08285    0.01197    0.01306   -0.00780
AFIX  43
H23   2    0.527015    0.255390    0.578466    11.00000   -1.20000
AFIX   0
O1    3    0.047333    0.236599    0.091644    11.00000    0.04457    0.07774 =
         0.08379   -0.02523    0.02339   -0.01174
O2    3    0.640217    0.196670    0.035617    11.00000    0.05150    0.04358 =
         0.06513   -0.00678    0.01994   -0.00179
AFIX  83
H2    2    0.615095    0.104425    0.057916    11.00000   -1.50000
AFIX   0
O3    3    0.570616    0.870862    0.095963    11.00000    0.06812    0.05969 =
         0.06809    0.00287   -0.00211   -0.01586
AFIX 147
H3    2    0.493758    0.794891    0.084454    11.00000   -1.50000
AFIX   0
O4    3    0.725186    0.425583    0.292509    11.00000    0.07262    0.06978 =
         0.05613    0.00938   -0.00395   -0.00577
HKLF 4


REM  yy074_0m_P21_a.res in P2(1)
REM wR2 = 0.188852, GooF = S = 1.04771, Restrained GooF = 1.06047 for all data
REM R1 = 0.055639 for 2310 Fo > 4sig(Fo) and 0.160330 for all 4909 data
REM 247 parameters refined using 2 restraints

END

WGHT      0.0763      0.1428

REM Highest difference peak  0.246,  deepest hole -0.296,  1-sigma level  0.044
Q1    1   0.4841  0.0881  0.0029  11.00000  0.05    0.25
Q2    1   0.5851  0.1774 -0.0208  11.00000  0.05    0.19
Q3    1   0.6246  0.9816  0.0841  11.00000  0.05    0.18
Q4    1   0.6502  0.4896  0.0344  11.00000  0.05    0.18
Q5    1   0.5135  0.2802  0.0045  11.00000  0.05    0.18
Q6    1   0.5120  0.6388  0.6121  11.00000  0.05    0.17
Q7    1   0.2064  0.7592  0.2811  11.00000  0.05    0.17
Q8    1   0.7775  0.1819  0.1005  11.00000  0.05    0.17
Q9    1   0.6162  0.0473 -0.0200  11.00000  0.05    0.16
Q10   1   0.1620  0.0135  0.0888  11.00000  0.05    0.16
Q11   1   0.2012  0.1791  0.0720  11.00000  0.05    0.16
Q12   1   0.7786  0.7645  0.2286  11.00000  0.05    0.15
Q13   1   0.5670  0.1207  0.4327  11.00000  0.05    0.15
Q14   1   0.7339  0.8522  0.1802  11.00000  0.05    0.15
Q15   1   0.4833  0.2466  0.0504  11.00000  0.05    0.15
Q16   1   0.3255  0.3828  0.0066  11.00000  0.05    0.15
Q17   1   0.6202  0.1547  0.0417  11.00000  0.05    0.15
Q18   1   0.6228  0.5988  0.1813  11.00000  0.05    0.15
Q19   1   0.5016  0.1017  0.5006  11.00000  0.05    0.15
Q20   1   0.4430  0.5152  0.1943  11.00000  0.05    0.15
;
_shelx_res_checksum                     18050

_shelx_hkl_file                         
;
   0  -1   0    2.10    3.20
   0  -1   0    4.70    3.50
   0  -1   0    3.60    3.00
   0  -1   0    4.20    3.00
   0  -1   0   -0.70    1.40
   0  -1   0    2.00    2.80
   0  -1   0    8.80    4.30
   0   1   0    1.40    1.40
   0   1   0    0.80    2.10
   0   1   0    1.00    3.00
   0   1   0    1.40    3.60
   0   1   0    2.00    3.20
   0   1   0    2.80    3.60
   0  -2   0 2363.96   63.49
   0  -2   0 2348.07   63.99
   0  -2   0 2512.65   72.89
   0  -2   0 2420.56   65.69
   0  -2   0 2411.96   70.69
   0  -2   0 2473.55   75.89
   0   2   0 2552.34   72.99
   0   2   0 2386.26   76.69
   0   2   0 2317.67   70.39
   0   2   0 2510.05   65.39
   0   2   0 2438.56   71.09
   0  -3   0    0.00    4.30
   0  -3   0   -1.80    4.50
   0  -3   0   -0.10    4.70
   0  -3   0    7.70    5.50
   0  -3   0    2.30    4.70
   0  -3   0   -3.10    5.50
   0   3   0   -4.80    4.50
   0   3   0    9.40    6.60
   0   3   0    6.60    6.60
   0   3   0    6.60    6.80
   0  -4   0 1334.17   66.49
   0  -4   0 1296.47   59.49
   0  -4   0 1394.86   72.69
   0  -4   0 1477.25   61.39
   0  -4   0 1270.97   68.99
   0  -4   0 1424.26   59.79
   0   4   0 1434.96   76.49
   0   4   0 1446.16   61.29
   0   4   0 1452.05   70.59
   0  -5   0   -7.50    7.10
   0  -5   0    3.90    8.10
   0  -5   0    3.80    7.40
   0  -5   0   -3.20    7.10
   0  -5   0    8.70   10.00
   0   5   0    8.30   11.00
   0   5   0   -6.20    7.80
   0   5   0   -8.60    7.40
   0   5   0   -5.90    5.60
   0   5   0   -9.10    5.40
   0  -6   0   77.39   21.80
   0  -6   0   46.80   15.30
   0  -6   0   60.79   19.20
   0   6   0   97.59   21.80
   0   6   0   50.59   20.10
   0   6   0   76.89   26.90
   0  -7   0   22.60   14.30
   0  -7   0   -8.50   10.40
   0  -7   0    4.40    9.80
   0   7   0  -10.40   12.40
   0   7   0   -6.80   14.10
   0   7   0   -3.70   12.40
   0  -8   0   10.20   15.30
   0  -8   0   29.60   23.10
   0  -8   0   -7.00   17.10
   0   8   0    8.90   20.30
   0   8   0   20.00   16.60
   0   8   0   10.50   14.80
   0  -9   0   -2.60   17.90
   0  -9   0   -1.30   18.20
   0  -9   0   -1.20   20.40
   0   9   0   15.70   24.00
   0   9   0   -3.30   18.70
   0   9   0  -12.20   18.30
  -1   9   0   -8.60   23.10
  -1   9   0  -10.00   18.30
  -1   9   0    3.50   22.20
   1  -9   0   -8.90   19.70
   1  -9   0   12.70   21.50
   1  -9   0   22.10   20.10
  -1   8   0   36.10   25.10
  -1   8   0  -10.00   14.40
  -1   8   0   -7.50   18.30
   1  -8   0   -2.50   16.50
   1  -8   0   15.10   17.50
   1  -8   0   -4.30   18.90
  -1   7   0   15.40   16.20
  -1   7   0   18.50   16.40
  -1   7   0   16.70   14.00
   1  -7   0   40.20   23.30
   1  -7   0   37.90   17.10
  -1   6   0   22.90   10.70
  -1   6   0   20.40   13.90
  -1   6   0   28.80   14.90
  -1   6   0   16.40   11.40
  -1   6   0   20.00   11.10
   1  -6   0   35.90   18.00
   1  -6   0    6.10    7.80
   1  -6   0   14.50   11.40
   1  -6   0   12.70   10.70
  -1   5   0  285.67   32.30
  -1   5   0  355.46   29.20
  -1   5   0  322.57   40.60
  -1   5   0  315.07   28.40
   1  -5   0  323.57   34.00
   1  -5   0  324.17   27.90
   1  -5   0  338.27   37.50
  -1   4   0  284.37   33.60
  -1   4   0  239.68   21.40
  -1   4   0  260.47   31.90
  -1   4   0  229.08   27.90
   1  -4   0  294.87   28.20
   1  -4   0  296.87   32.20
   1  -4   0  236.98   21.10
   1  -4   0  256.47   30.70
   1  -4   0  294.57   31.50
  -1   3   0  394.96   33.80
  -1   3   0  378.96   35.60
  -1   3   0  320.37   27.80
  -1   3   0  306.57   20.10
  -1   3   0  339.37   32.00
   1  -3   0  405.86   31.90
   1  -3   0  353.76   22.20
   1  -3   0  332.37   34.80
   1  -3   0  309.37   29.30
   1  -3   0  299.57   26.40
   1  -3   0  327.77   36.20
   1  -3   0  350.86   31.00
  -1   2   0  410.26   34.00
  -1   2   0  385.96   29.30
  -1   2   0  370.66   27.40
  -1   2   0  412.46   17.60
  -1   2   0  350.96   25.10
  -1   2   0  392.56   26.70
   1  -2   0  382.46   23.00
   1  -2   0  387.36   27.50
   1  -2   0  421.06   28.50
   1  -2   0  404.56   29.00
   1  -2   0  438.36   28.80
   1  -2   0  412.66   27.50
  -1   1   0 3211.08   74.99
  -1   1   0 3137.59   78.99
  -1   1   0 3185.68   58.49
  -1   1   0 3216.28   79.79
  -1   1   0 3129.59   74.89
   1  -1   0 3147.49   58.29
   1  -1   0 3182.18   74.09
   1  -1   0 3307.17   80.49
   1  -1   0 3212.78   76.59
   1  -1   0 3255.27   76.19
   1  -1   0 3397.06   80.79
  -1   0   0 3965.60   80.29
  -1   0   0 4095.59   82.59
  -1   0   0 3990.00   77.19
   1   0   0 3907.11   76.59
   1   0   0 4060.79   86.39
   1   0   0 4059.79   76.79
   1   0   0 3932.71   86.09
   1   0   0 3888.61   79.39
   1   0   0 3972.30   80.89
   1   0   0 3838.72   76.39
   1   0   0 3842.72   81.29
  -1  -1   0 3216.68   78.39
  -1  -1   0 3200.08   79.69
  -1  -1   0 3199.08   57.79
  -1  -1   0 3154.38   77.29
  -1  -1   0 3149.88   63.99
  -1  -1   0 3354.86   80.29
   1   1   0 3115.99   77.29
   1   1   0 3218.88   64.49
   1   1   0 3063.49   57.69
   1   1   0 3136.79   77.69
   1   1   0 3190.38   80.29
  -1  -2   0  402.96   27.80
  -1  -2   0  426.06   29.80
  -1  -2   0  382.06   16.40
  -1  -2   0  401.36   28.50
  -1  -2   0  416.76   29.90
  -1  -2   0  404.16   23.10
  -1  -2   0  387.16   16.50
   1   2   0  406.46   30.90
   1   2   0  389.36   23.20
   1   2   0  369.36   28.10
   1   2   0  402.76   28.20
   1   2   0  368.86   16.20
  -1  -3   0  308.07   28.10
  -1  -3   0  360.36   31.80
  -1  -3   0  317.87   30.60
  -1  -3   0  301.77   24.80
  -1  -3   0  336.27   30.90
  -1  -3   0  314.77   19.80
  -1  -3   0  325.57   19.30
   1   3   0  377.86   31.20
   1   3   0  343.77   30.50
   1   3   0  318.97   32.40
   1   3   0  323.97   27.00
  -1  -4   0  310.57   33.70
  -1  -4   0  279.47   22.00
  -1  -4   0  267.67   31.90
  -1  -4   0  261.37   29.90
  -1  -4   0  215.98   24.30
   1   4   0  325.27   36.90
   1   4   0  277.67   29.40
   1   4   0  265.57   30.40
   1   4   0  255.37   28.70
  -1  -5   0  396.66   30.10
  -1  -5   0  381.86   42.00
  -1  -5   0  356.06   40.90
  -1  -5   0  320.87   27.50
   1   5   0  328.87   35.60
   1   5   0  381.06   44.70
   1   5   0  283.57   33.40
  -1  -6   0   11.00   11.20
  -1  -6   0   10.20   10.90
  -1  -6   0   19.90   12.70
  -1  -6   0   17.80   11.30
   1   6   0   21.70   16.20
   1   6   0   35.70   18.90
  -1  -7   0   26.00   13.70
  -1  -7   0   18.20   16.80
  -1  -7   0   15.90   14.40
   1   7   0   -1.00   16.40
   1   7   0   -3.70   14.30
   1   7   0   31.60   13.50
  -1  -8   0   -0.60   14.30
  -1  -8   0   28.80   17.80
  -1  -8   0   14.20   17.30
   1   8   0    0.80   14.80
   1   8   0   -2.20   16.00
   1   8   0   32.60   21.30
  -1  -9   0   -9.60   18.70
   1   9   0  -34.70   18.20
   1   9   0    9.80   22.70
   1   9   0   43.00   27.80
  -2   9   0   14.90   23.90
  -2   9   0   -9.50   21.40
   2  -9   0    4.10   25.80
   2  -9   0  -19.30   17.50
  -2   8   0   15.50   13.90
  -2   8   0   65.89   28.00
  -2   8   0   -4.70   16.40
   2  -8   0   31.50   20.70
   2  -8   0   27.20   20.60
   2  -8   0   27.90   19.40
  -2   7   0   84.89   17.10
  -2   7   0   52.29   22.60
  -2   7   0   88.19   29.80
   2  -7   0   51.49   22.40
   2  -7   0  103.29   26.90
   2  -7   0   49.20   24.90
  -2   6   0  117.99   26.20
  -2   6   0  195.58   22.40
  -2   6   0  240.28   23.00
  -2   6   0  145.99   34.00
  -2   6   0  163.58   33.50
   2  -6   0  184.08   33.40
   2  -6   0  152.58   34.20
   2  -6   0  159.58   34.80
   2  -6   0  186.08   21.20
  -2   5   0  145.49   29.20
  -2   5   0  145.09   17.00
  -2   5   0  126.79   28.80
  -2   5   0  145.99   33.80
   2  -5   0  131.09   28.60
   2  -5   0  139.89   28.30
   2  -5   0  164.68   17.60
   2  -5   0  148.89   27.50
  -2   4   0   29.00   13.50
  -2   4   0   17.30   11.10
  -2   4   0   30.20   14.20
  -2   4   0   28.10    7.30
   2  -4   0   25.90   10.90
   2  -4   0   15.90    4.80
   2  -4   0   32.00   12.50
   2  -4   0    0.30    6.20
  -2   3   0  335.47   34.00
  -2   3   0  309.27   15.50
  -2   3   0  325.17   30.10
  -2   3   0  346.47   34.50
  -2   3   0  280.47   27.70
   2  -3   0  316.87   32.40
   2  -3   0  356.46   32.50
   2  -3   0  283.07   30.10
   2  -3   0  303.67   30.80
  -2   2   0  102.49   19.40
  -2   2   0   68.59   14.30
  -2   2   0   90.09   17.10
  -2   2   0   87.19    7.70
  -2   2   0   76.49   16.40
   2  -2   0   87.89    7.30
   2  -2   0   99.39   17.80
   2  -2   0   83.89   16.70
   2  -2   0   58.59   13.80
   2  -2   0   92.59   16.10
   2  -2   0  126.59   20.70
  -2   1   0  558.64   30.90
  -2   1   0  596.24   29.10
  -2   1   0  664.33   33.80
  -2   1   0  616.64   32.60
  -2   1   0  634.04   24.90
  -2   1   0  583.54   35.30
   2  -1   0  648.54   34.70
   2  -1   0  637.44   34.00
   2  -1   0  587.14   32.00
   2  -1   0  586.44   34.60
   2  -1   0  581.44   31.50
   2  -1   0  612.74   24.40
   2  -1   0  580.64   23.90
   2  -1   0  603.84   29.00
  -2   0   0  932.31   39.80
  -2   0   0  942.11   35.40
  -2   0   0  926.21   37.60
  -2   0   0  882.71   37.60
  -2   0   0  926.81   34.50
  -2   0   0  933.91   39.40
   2   0   0  921.81   35.00
   2   0   0  888.91   38.50
   2   0   0  938.41   35.00
   2   0   0  974.90   35.40
   2   0   0  941.61   38.70
   2   0   0  921.21   37.80
   2   0   0  955.20   38.40
   2   0   0  944.51   39.90
  -2  -1   0  595.74   24.50
  -2  -1   0  615.44   32.40
  -2  -1   0  636.44   36.20
  -2  -1   0  552.74   32.60
  -2  -1   0  578.14   34.30
   2   1   0  625.64   36.80
   2   1   0  575.84   22.90
   2   1   0  609.04   33.00
   2   1   0  554.44   32.60
   2   1   0  638.94   36.40
   2   1   0  575.64   24.80
   2   1   0  606.64   34.00
   2   1   0  620.44   24.80
  -2  -2   0   93.69   10.90
  -2  -2   0  148.09   23.80
  -2  -2   0   73.69   16.00
  -2  -2   0  109.09    8.40
  -2  -2   0   98.49   19.00
  -2  -2   0   72.99   15.90
   2   2   0   65.39   15.80
   2   2   0   87.49   17.90
   2   2   0   74.09   15.80
   2   2   0  105.49    8.00
   2   2   0  111.59   11.70
   2   2   0   97.09   19.20
  -2  -3   0  311.27   24.20
  -2  -3   0  355.76   33.70
  -2  -3   0  351.66   16.30
  -2  -3   0  307.67   15.10
  -2  -3   0  282.67   30.90
  -2  -3   0  410.76   36.40
   2   3   0  302.27   16.00
   2   3   0  354.46   35.30
   2   3   0  369.96   34.90
   2   3   0  317.17   32.80
   2   3   0  309.67   28.80
   2   3   0  350.76   34.60
  -2  -4   0   17.60   11.10
  -2  -4   0   24.60    9.00
  -2  -4   0   34.40   13.30
  -2  -4   0   30.00    6.20
  -2  -4   0   20.30    5.60
   2   4   0   17.40    9.20
   2   4   0   27.70   10.90
   2   4   0   10.00    9.00
  -2  -5   0  137.39   15.50
  -2  -5   0  163.78   27.00
  -2  -5   0  160.28   16.00
  -2  -5   0  125.99   29.30
  -2  -5   0  140.39   28.50
   2   5   0  106.09   19.80
   2   5   0  135.29   29.80
  -2  -6   0  217.68   20.40
  -2  -6   0  193.88   20.40
  -2  -6   0  124.29   32.80
  -2  -6   0  197.98   38.00
   2   6   0  148.29   26.90
   2   6   0  197.78   41.10
   2   6   0  200.38   39.10
  -2  -7   0   82.69   15.30
  -2  -7   0   95.19   16.30
  -2  -7   0   99.39   28.60
  -2  -7   0   72.89   24.60
   2   7   0   30.10   22.30
   2   7   0  115.09   37.00
   2   7   0   95.39   23.70
  -2  -8   0    0.80   18.00
  -2  -8   0   25.00   11.70
  -2  -8   0   -1.00   16.00
   2   8   0   46.50   24.90
   2   8   0   45.70   24.00
   2   8   0   17.50   22.50
  -2  -9   0    7.90   20.90
  -2  -9   0   -4.20   16.50
   2   9   0   -5.20   21.30
   2   9   0   -8.10   20.40
   2   9   0   13.20   21.20
  -3   9   0  -23.80   20.50
  -3   9   0    1.40   24.00
   3  -9   0   -8.80   21.80
   3  -9   0  -22.90   16.60
   3  -9   0  -42.00   17.80
  -3   8   0   13.50   18.80
  -3   8   0   37.80   27.10
  -3   8   0   28.20   21.80
   3  -8   0    4.90   18.30
   3  -8   0    7.90   17.10
   3  -8   0   42.20   24.90
  -3   7   0   13.00   17.80
  -3   7   0    0.30    5.10
  -3   7   0   18.50   15.10
  -3   7   0   18.80   17.80
  -3   7   0   -2.20    7.60
   3  -7   0   -7.70   16.20
   3  -7   0   17.90   19.50
   3  -7   0    7.00   11.50
  -3   6   0   37.70   21.00
  -3   6   0   18.50   12.80
  -3   6   0   53.49    8.30
  -3   6   0   43.00    8.60
  -3   6   0   53.29   21.40
   3  -6   0   28.70   17.20
   3  -6   0   74.29   23.80
   3  -6   0   32.20   20.00
  -3   5   0   87.39   24.10
  -3   5   0   73.19   20.80
  -3   5   0   50.09   15.70
  -3   5   0   80.59    8.10
   3  -5   0   87.29   25.60
   3  -5   0   68.59   20.50
   3  -5   0   76.29   20.70
  -3   4   0   -5.90    6.50
  -3   4   0   12.80    8.40
  -3   4   0   -2.20    6.90
  -3   4   0    6.60    2.80
   3  -4   0   -9.60    5.50
   3  -4   0    2.70    2.80
   3  -4   0   -0.50   10.90
   3  -4   0   17.60    9.40
  -3   3   0   45.70   15.60
  -3   3   0   48.30   15.00
  -3   3   0   49.70    5.70
  -3   3   0   51.59   15.50
  -3   3   0   41.40   14.60
   3  -3   0   51.79   13.80
   3  -3   0   36.40   14.00
   3  -3   0   55.29   16.30
   3  -3   0   53.09    6.70
  -3   2   0 2799.82   88.69
  -3   2   0 2887.71  104.59
  -3   2   0 2655.13   91.99
  -3   2   0 2738.13   66.89
  -3   2   0 2734.23   98.99
   3  -2   0 2684.53   86.79
   3  -2   0 2751.82   66.29
   3  -2   0 2774.12  101.59
   3  -2   0 2669.33   92.59
   3  -2   0 2874.21   97.29
   3  -2   0 2757.32   95.69
   3  -2   0 2900.91  100.09
   3  -2   0 2732.03   67.39
  -3   1   0  867.51   46.50
  -3   1   0  960.50   52.49
  -3   1   0  872.71   46.50
  -3   1   0  829.12   45.50
  -3   1   0  925.91   39.50
  -3   1   0  938.71   45.90
   3  -1   0  879.31   47.50
   3  -1   0  958.50   50.79
   3  -1   0  961.20   47.70
   3  -1   0  879.61   38.60
   3  -1   0  963.60   48.70
   3  -1   0  910.91   41.00
   3  -1   0  872.31   48.20
   3  -1   0  818.82   37.60
  -3   0   0  832.12   45.40
  -3   0   0  813.82   37.70
  -3   0   0  822.72   42.10
  -3   0   0  799.42   38.60
  -3   0   0  777.92   42.10
  -3   0   0  780.72   43.10
   3   0   0  828.12   42.40
   3   0   0  828.12   42.90
   3   0   0  839.82   46.30
   3   0   0  872.81   46.10
   3   0   0  849.32   39.20
   3   0   0  879.61   38.90
   3   0   0  898.51   44.20
   3   0   0  857.41   39.90
  -3  -1   0  952.00   50.69
  -3  -1   0  880.51   39.10
  -3  -1   0  916.51   49.80
  -3  -1   0  970.10   46.30
  -3  -1   0  903.61   49.90
   3   1   0  915.71   51.39
   3   1   0  924.11   35.70
   3   1   0  865.91   39.10
   3   1   0  917.21   35.30
   3   1   0  865.91   44.70
   3   1   0  921.91   44.90
   3   1   0  938.41   50.09
   3   1   0  857.01   49.80
  -3  -2   0 2849.31  101.49
  -3  -2   0 2823.72   68.69
  -3  -2   0 2900.91   98.89
  -3  -2   0 2904.01  101.29
  -3  -2   0 2637.34   99.59
  -3  -2   0 2811.42   70.89
   3   2   0 2748.53   68.09
   3   2   0 2800.62  103.69
   3   2   0 2830.82  106.09
   3   2   0 2891.21   99.39
   3   2   0 2764.62   70.69
   3   2   0 2784.42   70.79
   3   2   0 2716.43   98.69
  -3  -3   0   54.89   18.20
  -3  -3   0   60.69    6.00
  -3  -3   0   38.50   14.40
  -3  -3   0   46.00    9.60
  -3  -3   0   36.10   13.10
   3   3   0   48.60   16.80
   3   3   0   48.10   10.60
   3   3   0   60.29   18.70
   3   3   0   58.99    6.70
  -3  -4   0    5.30    9.40
  -3  -4   0   -1.60    5.90
  -3  -4   0   32.20   13.60
   3   4   0    7.00    7.00
   3   4   0   -2.80    7.70
  -3  -5   0  125.09   29.20
  -3  -5   0   75.79   23.50
  -3  -5   0   81.09   17.90
   3   5   0  111.39   29.20
   3   5   0  104.59   20.40
   3   5   0   88.39   26.70
  -3  -6   0   66.39   20.10
  -3  -6   0   49.40   21.00
   3   6   0   31.10   19.20
   3   6   0   16.90   15.10
   3   6   0   43.00   15.10
  -3  -7   0  -11.90   15.80
  -3  -7   0   10.00   17.10
   3   7   0  -12.00   11.10
   3   7   0   -8.50   12.10
   3   7   0   30.10   19.30
  -3  -8   0   32.10   21.60
  -3  -8   0   -5.10   13.60
   3   8   0   -0.50   17.80
   3   8   0   52.59   23.40
   3   8   0   20.50   21.20
  -3  -9   0  -11.60   22.80
   3   9   0    8.00   19.80
   3   9   0  -11.30   26.40
   3   9   0   -9.60   28.70
  -4   8   0   -5.00   21.30
  -4   8   0  -30.20   18.40
  -4   8   0  -35.60   14.30
   4  -8   0   18.40   22.20
   4  -8   0  -15.40   17.90
   4  -8   0  -26.30   19.80
  -4   7   0   30.40   21.60
  -4   7   0   11.90   15.90
  -4   7   0   64.89   28.00
   4  -7   0   -2.90   16.40
   4  -7   0   10.50   18.40
   4  -7   0  -13.80   16.30
  -4   6   0  109.89   30.70
  -4   6   0  102.39   31.70
  -4   6   0   88.89   32.90
   4  -6   0   71.79   26.40
   4  -6   0   70.79   26.50
   4  -6   0  116.19   33.80
  -4   5   0   35.20   15.70
  -4   5   0   11.40   10.60
  -4   5   0   21.80   11.90
   4  -5   0   -3.40   10.60
   4  -5   0   -2.90    9.80
   4  -5   0   16.20   17.70
  -4   4   0   19.80   13.60
  -4   4   0    4.90    9.50
  -4   4   0    7.20    7.20
   4  -4   0   11.00    7.80
  -4   3   0  508.55   48.00
   4  -3   0  560.84   24.50
   4  -3   0  633.24   50.49
   4  -3   0  577.04   25.10
   4  -3   0  595.94   49.10
   4  -3   0  549.25   41.80
  -4   2   0  582.14   45.80
  -4   2   0  594.24   40.30
  -4   2   0  546.55   46.60
   4  -2   0  599.84   40.00
   4  -2   0  560.74   31.20
   4  -2   0  627.74   48.10
   4  -2   0  585.54   45.40
   4  -2   0  598.84   32.10
  -4   1   0  580.14   49.90
  -4   1   0  644.94   46.70
  -4   1   0  520.65   39.90
  -4   1   0  490.25   39.50
  -4   1   0  561.44   35.90
   4  -1   0  538.35   41.10
   4  -1   0  485.55   40.20
   4  -1   0  538.75   35.20
   4  -1   0  619.94   37.90
   4  -1   0  602.74   44.40
   4  -1   0  487.05   47.10
   4  -1   0  573.84   36.20
   4  -1   0  518.75   38.70
  -4   0   0   51.69   15.30
  -4   0   0   28.10    9.80
  -4   0   0   39.60   11.60
  -4   0   0   37.30   12.90
  -4   0   0   18.40    9.30
   4   0   0   26.60   12.00
   4   0   0   38.60   11.90
   4   0   0   22.20    7.40
   4   0   0   44.50   13.00
   4   0   0   12.10   10.20
   4   0   0   26.80   11.30
   4   0   0   17.20    8.80
  -4  -1   0  668.43   46.60
  -4  -1   0  558.24   43.40
  -4  -1   0  538.65   42.90
  -4  -1   0  569.74   36.30
  -4  -1   0  566.34   43.00
  -4  -1   0  553.84   37.80
   4   1   0  581.04   44.90
   4   1   0  518.05   47.30
   4   1   0  581.44   39.60
   4   1   0  550.44   31.70
   4   1   0  532.55   38.50
   4   1   0  540.25   36.10
   4   1   0  555.94   44.50
   4   1   0  544.65   36.50
  -4  -2   0  482.35   39.80
  -4  -2   0  569.74   46.10
  -4  -2   0  595.34   47.10
   4   2   0  621.74   50.89
   4   2   0  588.94   29.70
   4   2   0  547.55   31.10
   4   2   0  623.74   46.20
   4   2   0  554.74   29.40
  -4  -3   0  579.54   31.00
  -4  -3   0  573.54   25.50
  -4  -3   0  725.53   55.59
   4   3   0  559.94   31.00
   4   3   0  535.95   46.80
   4   3   0  582.14   30.90
   4   3   0  594.44   26.30
  -4  -4   0    8.60   13.00
  -4  -4   0    7.90    7.00
  -4  -4   0   10.50   13.40
   4   4   0    9.50    6.20
   4   4   0   24.50   16.10
   4   4   0   14.10   13.90
  -4  -5   0  -16.50    8.70
  -4  -5   0   14.70    9.20
   4   5   0   -0.90    7.90
   4   5   0  -14.10    9.10
   4   5   0  -17.60    9.40
  -4  -6   0   96.09   27.10
  -4  -6   0   58.39   25.00
   4   6   0   95.69   29.60
   4   6   0  139.79   35.60
   4   6   0   98.49   22.30
  -4  -7   0   14.80   15.00
  -4  -7   0   40.70   19.10
   4   7   0   14.70   14.20
   4   7   0   18.20   18.10
   4   7   0  -18.40   12.00
  -4  -8   0   20.80   22.60
  -4  -8   0   42.60   29.40
   4   8   0   -9.10   15.10
   4   8   0  -24.70   20.10
   4   8   0   16.20   22.70
  -5   8   0   -6.10   23.00
  -5   8   0   39.00   26.10
  -5   8   0   40.60   24.80
   5  -8   0   -2.60   22.50
   5  -8   0   11.10   18.80
   5  -8   0  -11.30   27.30
  -5   7   0   78.49   32.20
  -5   7   0  133.19   40.40
   5  -7   0  119.79   38.50
   5  -7   0  101.59   27.30
   5  -7   0  141.49   38.10
  -5   6   0    2.60   20.00
  -5   6   0   25.70   16.40
  -5   6   0   38.90   18.20
   5  -6   0   46.40   27.10
   5  -6   0   -7.20   10.90
   5  -6   0    7.50   17.60
  -5   5   0   -3.60   16.20
  -5   5   0   21.90   18.30
  -5   5   0   21.10   16.40
   5  -5   0   13.20   12.50
   5  -5   0   33.10   20.20
   5  -5   0    8.90   16.40
  -5   4   0   11.30   10.30
  -5   4   0   -3.70   12.00
  -5   4   0   10.70   12.10
   5  -4   0  -15.30    7.20
   5  -4   0    5.40   12.60
  -5   3   0   42.10   16.70
  -5   3   0   26.90   13.30
  -5   3   0   13.10    8.60
   5  -3   0   26.00   10.90
   5  -3   0   43.90   17.00
   5  -3   0   19.70    6.60
   5  -3   0   24.40    9.00
  -5   2   0   -0.20    6.80
  -5   2   0   -4.60    8.20
  -5   2   0    4.70   10.50
   5  -2   0    0.00    6.40
   5  -2   0    4.50    5.80
   5  -2   0   10.90    7.90
   5  -2   0   13.60   11.60
   5  -2   0  -11.50    7.10
  -5   1   0  567.14   48.10
  -5   1   0  535.65   42.60
  -5   1   0  495.55   44.70
  -5   1   0  556.44   46.60
  -5   1   0  559.24   40.70
   5  -1   0  459.35   41.60
   5  -1   0  513.35   39.80
   5  -1   0  539.15   47.70
   5  -1   0  525.25   39.20
   5  -1   0  515.05   45.50
   5  -1   0  448.96   39.90
   5  -1   0  518.65   38.80
  -5   0   0   41.70   15.60
  -5   0   0   56.39   17.60
  -5   0   0   81.39   16.40
  -5   0   0   58.49   15.20
   5   0   0   55.69   15.60
   5   0   0   62.69   18.00
   5   0   0   65.09   19.10
   5   0   0   43.50   13.20
   5   0   0   57.29   17.10
  -5  -1   0  497.75   38.00
  -5  -1   0  443.86   43.50
  -5  -1   0  504.25   33.80
  -5  -1   0  562.74   47.90
  -5  -1   0  499.05   40.00
   5   1   0  478.65   45.70
   5   1   0  534.35   42.30
   5   1   0  455.35   37.90
   5   1   0  503.45   40.20
   5   1   0  531.85   34.20
   5   1   0  431.96   32.10
  -5  -2   0    6.70    5.30
  -5  -2   0   14.30   10.00
  -5  -2   0   -3.20    9.10
   5   2   0   -6.90    6.10
   5   2   0    7.50    5.60
   5   2   0    8.90   10.30
   5   2   0   -0.30    4.30
   5   2   0    2.10    5.30
  -5  -3   0   34.90   15.10
  -5  -3   0    9.50   11.70
   5   3   0    9.70   12.60
   5   3   0    5.30    6.10
   5   3   0   17.30    7.10
   5   3   0   40.70   17.40
  -5  -4   0    1.50    9.80
  -5  -4   0    0.60   13.50
  -5  -4   0   -2.40    4.70
   5   4   0   12.70    6.10
   5   4   0   21.60   13.70
   5   4   0   12.00    7.10
   5   4   0   -9.80    9.60
  -5  -5   0    3.90   11.00
  -5  -5   0   21.10   15.60
  -5  -5   0   -0.60   10.90
   5   5   0    3.20    7.70
   5   5   0    0.90   16.20
   5   5   0   11.30   12.30
  -5  -6   0   17.10   14.90
  -5  -6   0   52.49   22.30
  -5  -6   0   42.00   27.70
   5   6   0   13.40   10.90
   5   6   0   15.20   20.90
   5   6   0    7.30   18.90
  -5  -7   0   68.39   29.90
  -5  -7   0   82.19   30.50
   5   7   0   70.49   17.80
   5   7   0  125.29   35.70
   5   7   0   99.99   34.10
  -5  -8   0    8.40   20.90
  -5  -8   0  -21.10   16.40
   5   8   0   11.60   27.20
   5   8   0    5.00   23.40
  -6   7   0  -17.30   16.90
  -6   7   0   12.50   20.60
   6  -7   0   14.00   22.90
   6  -7   0   -1.30   15.90
   6  -7   0  -12.20   23.50
  -6   6   0   17.70   15.80
  -6   6   0  -10.00   18.90
  -6   6   0   -3.60   13.70
   6  -6   0   -6.50   16.20
   6  -6   0  -26.30   14.90
   6  -6   0   -9.00   15.80
  -6   5   0   51.69   23.30
  -6   5   0   15.60   15.60
   6  -5   0   37.40   21.80
   6  -5   0   49.00   23.50
   6  -5   0   23.70   21.80
  -6   4   0   14.40   16.00
  -6   4   0  -20.10    9.80
  -6   4   0    8.50   10.10
   6  -4   0   -2.00   12.50
   6  -4   0  -10.80   10.50
   6  -4   0    9.50    3.90
  -6   3   0   23.60   16.40
  -6   3   0   21.80   10.80
  -6   3   0   31.10   17.40
   6  -3   0    8.50   12.80
   6  -3   0   18.50    7.90
   6  -3   0   25.80   14.80
   6  -3   0   21.20   10.50
  -6   2   0   62.79   22.40
  -6   2   0   73.29   17.50
  -6   2   0   52.99   16.50
   6  -2   0   37.80   17.90
   6  -2   0   44.30   14.30
   6  -2   0   60.49   22.10
   6  -2   0   56.39   17.60
   6  -2   0   32.30   14.90
  -6   1   0   56.29   15.80
  -6   1   0   53.79   20.90
  -6   1   0   23.50   13.20
  -6   1   0   36.00   14.30
  -6   1   0   72.99   23.10
   6  -1   0   61.29   18.80
   6  -1   0   36.20   16.60
   6  -1   0   52.49   13.90
   6  -1   0   42.10   14.30
   6  -1   0   32.00   14.10
  -6   0   0  279.47   30.60
  -6   0   0  226.48   37.00
  -6   0   0  262.47   36.20
  -6   0   0  200.08   35.40
   6   0   0  225.58   29.70
   6   0   0  243.18   30.40
   6   0   0  312.57   38.70
   6   0   0  319.77   33.90
   6   0   0  339.27   41.50
   6   0   0  303.27   33.70
   6   0   0  195.48   34.20
  -6  -1   0   61.19   18.00
  -6  -1   0   80.09   19.00
  -6  -1   0   76.89   23.20
   6   1   0   50.29   19.40
   6   1   0   80.99   23.00
   6   1   0   42.70   11.50
   6   1   0   55.99   17.10
  -6  -2   0   34.30   11.30
  -6  -2   0   72.69   22.20
  -6  -2   0   40.10   17.10
   6   2   0   55.19   11.20
   6   2   0   65.59   13.00
   6   2   0   39.50   17.90
   6   2   0   52.79   15.00
   6   2   0   52.59   19.00
  -6  -3   0   19.20    9.10
  -6  -3   0   18.90   18.10
  -6  -3   0   35.20   18.10
   6   3   0   10.80    7.90
   6   3   0   20.80   15.50
   6   3   0   14.80    7.70
   6   3   0   16.60    9.60
   6   3   0   36.40   18.60
  -6  -4   0    2.60   10.80
  -6  -4   0   18.50    5.90
  -6  -4   0   54.59   24.30
   6   4   0   -2.70   13.30
   6   4   0   -6.10   12.20
   6   4   0    6.90    7.60
   6   4   0    2.20    5.00
   6   4   0    3.70    4.80
  -6  -5   0   30.00   17.40
  -6  -5   0   46.80   25.30
   6   5   0   69.19   30.70
   6   5   0   49.40   25.10
   6   5   0   23.60   10.50
  -6  -6   0   15.10   19.40
   6   6   0   24.20   21.10
   6   6   0   12.60    9.80
   6   6   0  -15.40   17.40
  -6  -7   0   -6.70   18.90
  -6  -7   0   -5.50   15.30
   6   7   0   44.10   30.10
   6   7   0   -1.80   23.20
  -7   7   0  -23.70   23.00
  -7   7   0   -4.40   24.50
  -7   7   0  -49.99   23.40
   7  -7   0  -36.80   17.80
   7  -7   0    6.30   24.60
   7  -7   0  -26.30   23.00
  -7   6   0  -16.00   22.10
  -7   6   0   27.10   20.50
  -7   6   0    1.60   20.40
   7  -6   0   40.90   22.10
   7  -6   0   10.10   24.40
   7  -6   0    4.00   22.50
  -7   5   0   -4.70   14.40
  -7   5   0  -38.00   18.90
  -7   5   0   -7.80   13.40
   7  -5   0  -25.30   14.40
   7  -5   0    9.30   16.10
  -7   4   0   22.70   12.00
  -7   4   0   20.10   20.90
  -7   4   0    5.80   14.40
   7  -4   0    5.80   17.00
   7  -4   0   -4.80    6.30
   7  -4   0  -10.70   12.50
   7  -4   0   12.80    6.50
   7  -4   0   37.80   16.30
  -7   3   0   23.00   18.70
  -7   3   0   67.49   26.50
   7  -3   0   32.60   12.50
   7  -3   0   16.80   13.00
   7  -3   0    7.10   15.90
   7  -3   0   39.70   21.70
  -7   2   0   32.00   17.70
  -7   2   0   37.50   21.20
  -7   2   0   20.80   13.40
   7  -2   0   49.00   17.00
   7  -2   0   58.39   17.80
   7  -2   0   32.30   18.40
  -7   1   0  132.49   33.10
  -7   1   0   95.79   26.40
  -7   1   0   93.69   19.20
   7  -1   0   71.69   20.50
   7  -1   0   63.39   21.80
   7  -1   0   76.79   23.30
   7  -1   0   83.99   23.30
  -7   0   0  454.45   41.10
  -7   0   0  323.67   42.90
  -7   0   0  331.57   44.60
  -7   0   0  364.66   41.00
   7   0   0  345.27   44.90
   7   0   0  357.56   39.70
   7   0   0  407.16   41.40
   7   0   0  371.76   45.70
   7   0   0  375.46   45.90
  -7  -1   0   53.99   22.80
   7   1   0   79.69   18.00
   7   1   0   49.70   15.70
   7   1   0   78.89   23.90
   7   1   0   74.39   28.40
   7   1   0   98.59   23.80
  -7  -2   0   64.09   26.00
  -7  -2   0   37.30   13.80
  -7  -2   0    9.00   15.70
   7   2   0   38.70   15.80
   7   2   0   36.90   13.20
   7   2   0    9.00   11.00
   7   2   0   19.10   17.10
  -7  -3   0   36.80   15.50
  -7  -3   0   25.10   10.20
  -7  -3   0   37.00   19.30
   7   3   0    7.10   10.30
   7   3   0   26.10   19.40
   7   3   0   80.49   28.60
   7   3   0   13.20    7.00
   7   3   0   37.30   11.10
  -7  -4   0  -20.10   13.50
  -7  -4   0   22.80   22.50
   7   4   0    2.10    5.50
   7   4   0   -3.40    6.60
   7   4   0   -8.30   13.90
   7   4   0   -3.50   16.10
   7   4   0  -17.50    6.70
  -7  -5   0  -15.60   14.00
  -7  -5   0   -7.30   16.00
   7   5   0  -15.10   15.80
  -7  -6   0    3.90   19.40
   7   6   0   33.10   21.90
   7   6   0   -8.40   17.20
  -7  -7   0  -22.80   20.80
  -7  -7   0   19.00   22.30
   7   7   0  -40.00   21.10
   7   7   0    3.60   21.00
  -8   6   0  -22.00   25.20
  -8   6   0  -15.40   21.70
   8  -6   0  -14.50   20.50
   8  -6   0   22.00   30.50
   8  -6   0  -31.60   20.20
  -8   5   0   18.70   21.50
  -8   5   0   -9.60   15.20
  -8   5   0    5.00   25.50
   8  -5   0  -11.60   18.80
   8  -5   0    5.70   17.60
   8  -5   0  -10.00   28.00
  -8   4   0  -15.40   15.50
  -8   4   0    0.50   15.30
  -8   4   0   19.90   21.70
   8  -4   0    5.00   15.60
   8  -4   0   27.30   20.20
   8  -4   0   21.70   21.60
  -8   3   0  -12.20   13.60
  -8   3   0  -20.00   13.70
  -8   3   0    9.10   17.70
   8  -3   0  -21.70   13.10
   8  -3   0  -24.90   11.90
   8  -3   0  -13.10   10.20
   8  -3   0   18.80   16.50
   8  -3   0    1.10   15.00
  -8   2   0   30.60   16.70
  -8   2   0   99.79   34.40
   8  -2   0   42.50   28.90
   8  -2   0   48.10   24.40
   8  -2   0   62.99   22.40
  -8   1   0   11.70   17.20
  -8   1   0    2.90   14.80
  -8   1   0   12.90   15.70
   8  -1   0   -8.30   16.40
   8  -1   0    9.60   16.90
   8  -1   0  -20.00   15.00
   8  -1   0    8.50   13.00
   8  -1   0   13.10   14.00
  -8   0   0   70.79   26.40
  -8   0   0   58.09   25.50
  -8   0   0   90.69   22.00
  -8   0   0   93.89   26.70
   8   0   0   73.59   27.80
   8   0   0   26.00   14.90
   8   0   0   56.29   26.00
   8   0   0   47.40   21.30
  -8  -1   0  -18.90   12.00
  -8  -1   0    7.60   16.00
   8   1   0    0.30   11.00
   8   1   0  -22.50   18.10
   8   1   0   -6.70   11.00
   8   1   0  -15.20   12.30
  -8  -2   0    8.60   21.00
  -8  -2   0   20.60   17.90
  -8  -2   0   72.39   20.00
   8   2   0   48.20   20.00
   8   2   0   23.50   18.40
   8   2   0   42.10   19.40
   8   2   0   26.60   11.30
   8   2   0   40.30   22.00
   8   2   0   46.30   13.70
  -8  -3   0    1.30   16.70
  -8  -3   0   -9.10   14.70
  -8  -3   0   -8.30   11.00
   8   3   0   14.00   15.50
   8   3   0  -17.30   12.50
   8   3   0   -0.70   12.90
   8   3   0  -16.50    7.10
  -8  -4   0    1.40   14.50
  -8  -4   0   15.10   18.70
  -8  -4   0  -11.70   10.20
   8   4   0   -6.70   20.20
   8   4   0  -12.50   16.70
   8   4   0   -4.20   11.30
  -8  -5   0  -21.50   15.00
  -8  -5   0   -9.00   17.70
   8   5   0  -14.80   17.80
   8   5   0   -5.20   18.70
  -8  -6   0  -27.10   21.10
  -8  -6   0    5.50   22.00
   8   6   0   25.60   25.90
   8   6   0   -8.90   22.30
  -9   4   0  -11.50   23.90
  -9   4   0   16.90   20.90
  -9   4   0   -9.50   18.80
   9  -4   0  -23.20   19.00
   9  -4   0   -0.50   18.70
   9  -4   0    4.00   24.50
   9  -4   0  -20.70   16.70
  -9   3   0   -0.90   17.10
   9  -3   0  -11.30   18.90
   9  -3   0  -35.40   15.10
   9  -3   0  -17.00   13.20
   9  -3   0    4.20   17.60
   9  -3   0   17.70   19.10
  -9   2   0    0.20   17.50
  -9   2   0    3.10   16.00
   9  -2   0  -24.80   16.90
   9  -2   0    3.80   18.20
   9  -2   0    2.00   15.00
   9  -2   0   13.50   16.10
   9  -2   0   20.90   19.40
   9  -2   0   29.10   22.00
  -9   1   0   10.20   14.00
  -9   1   0  -30.00   14.90
  -9   1   0   -9.70   16.10
   9  -1   0   20.60   17.80
   9  -1   0   36.90   22.00
   9  -1   0   -7.70   17.80
   9  -1   0    8.80   14.10
   9  -1   0   -8.40   19.10
   9  -1   0   10.10   16.20
  -9   0   0  -23.70   11.20
  -9   0   0    1.20   16.10
  -9   0   0   10.50   16.70
  -9   0   0  -33.10   14.20
   9   0   0   -4.40   13.90
   9   0   0   38.30   25.10
   9   0   0   27.60   19.70
   9   0   0   -9.10   15.00
   9   0   0  -11.40   15.70
   9   0   0   -4.30   13.80
  -9  -1   0  -21.70   14.60
  -9  -1   0   36.30   20.00
  -9  -1   0   19.50   13.60
   9   1   0   15.40   17.20
   9   1   0   11.00   14.60
   9   1   0   26.10   17.20
   9   1   0   -6.30   16.40
   9   1   0   22.00   20.80
   9   1   0   10.90   16.40
  -9  -2   0   14.30   20.30
  -9  -2   0  -13.40   15.30
  -9  -2   0   34.50   20.40
   9   2   0  -20.70   10.10
   9   2   0  -24.20   14.30
   9   2   0  -18.30   17.60
   9   2   0   -4.10   23.00
   9   2   0   11.60   14.80
  -9  -3   0  -19.90   17.00
  -9  -3   0  -17.60   19.30
  -9  -3   0  -21.90   19.10
   9   3   0   -8.60   16.50
   9   3   0  -26.00   17.90
   9   3   0  -33.10   16.50
  -9  -4   0    1.50   20.20
   9   4   0   32.90   23.30
   9   4   0   -8.40   22.80
 -10   2   0   -6.70   16.90
 -10   2   0   -2.00   27.30
  10  -2   0   41.90   22.50
  10  -2   0   29.90   25.40
  10  -2   0    7.10   25.40
  10  -2   0    9.10   23.60
  10  -2   0   10.60   20.60
 -10   1   0  -15.50   21.80
 -10   1   0   47.50   24.10
 -10   1   0   -4.00   21.60
  10  -1   0    6.10   22.40
  10  -1   0   -1.50   16.90
  10  -1   0    3.60   23.60
  10  -1   0   11.70   22.90
  10  -1   0  -26.70   16.80
  10  -1   0   19.50   25.90
 -10   0   0   45.60   27.80
 -10   0   0   23.80   20.30
  10   0   0    2.70   21.90
  10   0   0   -7.40   20.20
  10   0   0  -40.50   18.50
  10   0   0   -8.00   16.20
  10   0   0  -29.60   18.20
  10   0   0    1.50   20.90
 -10  -1   0    8.40   21.40
 -10  -1   0    7.30   18.50
  10   1   0   -9.70   21.80
  10   1   0    1.70   24.70
  10   1   0  -18.80   17.90
 -10  -2   0  -38.80   17.10
 -10  -2   0   26.90   24.20
  10   2   0  -21.60   17.50
  10   2   0   -2.10   28.40
  10   2   0   -3.50   19.60
  10   2   0   -4.40   18.40
  10   2   1    9.70   21.50
  10   2   1   -5.60   19.20
  10   2   1    4.90   22.90
  10   2   1   41.90   29.20
  10   2   1    6.20   25.60
 -10  -2  -1  -31.10   23.10
 -10  -2  -1   32.00   28.20
 -10  -2  -1    7.20   23.20
  10   1   1   12.70   18.30
  10   1   1  -27.10   22.60
  10   1   1   57.79   24.00
  10   1   1  -20.50   18.10
 -10  -1  -1    0.10   23.20
 -10  -1  -1    2.90   26.20
 -10  -1  -1   37.00   22.70
  10   0   1   36.50   27.30
  10   0   1  -23.40   15.90
  10   0   1   -8.00   27.90
  10   0   1    9.60   24.60
  10   0   1   36.60   25.90
 -10   0  -1    6.60   18.40
 -10   0  -1    9.30   20.80
  10  -1   1   49.90   27.90
  10  -1   1  -22.60   17.10
  10  -1   1  -33.00   19.10
  10  -1   1  -16.00   17.40
  10  -1   1  -27.00   23.50
 -10   1  -1  -13.90   16.50
 -10   1  -1   39.00   21.30
 -10   1  -1  -19.50   19.30
  10  -2   1  -12.10   20.50
  10  -2   1  -36.40   20.20
  10  -2   1   14.70   25.40
  10  -2   1   45.10   36.10
 -10   2  -1   19.40   28.30
 -10   2  -1   13.70   23.80
   9   4   1   32.00   28.50
   9   4   1  -11.50   21.00
  -9  -4  -1    2.40   21.20
   9   3   1    6.80   19.20
   9   3   1   11.40   21.80
   9   3   1   20.20   19.00
   9   3   1   -3.00   17.00
  -9  -3  -1   14.10   16.00
  -9  -3  -1  -14.40   16.80
   9   2   1  -39.00   14.80
   9   2   1   -6.40   14.30
   9   2   1   24.40   20.10
   9   2   1  -35.20   14.60
  -9  -2  -1    8.50   18.50
  -9  -2  -1   12.90   15.80
  -9  -2  -1   -4.30   19.20
   9   1   1   27.40   22.10
   9   1   1   36.90   26.00
   9   1   1   31.40   18.20
   9   1   1    7.20   20.30
   9   1   1   18.20   16.10
  -9  -1  -1   31.70   19.60
  -9  -1  -1   16.50   15.20
  -9  -1  -1   32.50   20.00
   9   0   1   -9.80   14.90
   9   0   1  -20.50   11.40
   9   0   1  -26.10   14.40
   9   0   1  -14.80   17.30
  -9   0  -1   14.30   16.00
  -9   0  -1  -16.00   14.60
  -9   0  -1    7.70   13.10
  -9   0  -1  -10.80   19.80
   9  -1   1    8.90   19.90
   9  -1   1    2.90   16.10
   9  -1   1  -18.20   16.10
   9  -1   1   -3.00   17.40
  -9   1  -1   76.99   33.00
  -9   1  -1    7.60   15.60
  -9   1  -1   31.50   15.70
   9  -2   1   24.60   21.00
   9  -2   1   -2.80   20.90
   9  -2   1   -3.40   16.30
  -9   2  -1    5.30   21.30
  -9   2  -1  -40.10   15.00
   9  -3   1   72.89   28.10
   9  -3   1    0.50   19.20
   9  -3   1   -3.90   21.70
   9  -3   1  -29.10   15.30
  -9   3  -1    0.60   18.60
  -9   3  -1    0.20   23.30
  -9   3  -1  -13.60   19.50
   9  -4   1  -43.40   18.10
   9  -4   1    4.10   19.00
   9  -4   1  -10.60   21.10
   9  -4   1  -15.00   20.00
  -9   4  -1   -7.50   24.80
  -9   4  -1    2.20   20.20
  -9   4  -1    9.10   22.40
   8   6   1   -6.70   23.80
   8   6   1  -18.20   22.10
  -8  -6  -1   -1.10   23.70
  -8  -6  -1  -30.80   23.00
   8   5   1   42.80   31.40
   8   5   1   16.40   21.20
  -8  -5  -1   23.50   23.80
  -8  -5  -1   43.70   24.30
   8   4   1  -14.50   10.00
   8   4   1   10.80   19.30
   8   4   1  -18.30   15.50
  -8  -4  -1    1.40   11.70
  -8  -4  -1  -11.60   16.70
  -8  -4  -1   -3.60   18.40
   8   3   1   53.39   27.60
   8   3   1   11.10   16.30
  -8  -3  -1    7.40   18.90
  -8  -3  -1   34.00   15.30
  -8  -3  -1    8.80   18.70
   8   2   1   49.30   11.70
   8   2   1  104.09   37.00
   8   2   1   47.90   18.80
   8   2   1   68.19   29.00
  -8  -2  -1   68.79   25.20
  -8  -2  -1   78.49   23.00
  -8  -2  -1   67.29   24.80
   8   1   1    4.80   11.10
   8   1   1    5.90    9.00
   8   1   1   15.60   20.90
   8   1   1   25.80   21.00
   8   1   1   -5.10   13.50
  -8  -1  -1   19.90   14.60
  -8  -1  -1   35.40   18.10
  -8  -1  -1   17.40   14.50
   8   0   1    0.90   15.80
   8   0   1   23.30   16.00
   8   0   1   11.00   13.00
   8   0   1   -2.10    9.00
  -8   0  -1    1.70   12.90
  -8   0  -1   12.30   11.50
  -8   0  -1    1.20   14.40
   8  -1   1   17.50   13.30
   8  -1   1   30.50   25.00
   8  -1   1   53.79   21.60
   8  -1   1   14.50   13.50
  -8   1  -1    2.80   10.90
  -8   1  -1   29.60   17.10
  -8   1  -1   46.70   21.20
   8  -2   1   15.90   13.40
   8  -2   1   20.00   20.70
   8  -2   1   65.79   19.50
   8  -2   1    5.90   19.20
  -8   2  -1   59.49   23.50
  -8   2  -1   95.69   26.60
  -8   2  -1   53.49   20.90
   8  -3   1  -15.70   10.10
   8  -3   1  -11.50   13.00
   8  -3   1   39.00   23.40
  -8   3  -1   38.90   16.40
  -8   3  -1    5.00   15.90
  -8   3  -1    9.00   21.30
   8  -4   1   17.00   20.10
   8  -4   1    0.60   16.10
   8  -4   1   21.10   26.50
  -8   4  -1  -21.80   15.00
  -8   4  -1  -20.60   13.60
   8  -5   1   47.30   26.30
   8  -5   1   39.50   28.50
   8  -5   1   11.00   19.40
  -8   5  -1   30.60   23.10
  -8   5  -1   58.29   28.80
  -8   5  -1   48.60   26.80
   8  -6   1   23.90   27.20
   8  -6   1    3.80   26.90
   8  -6   1  -11.20   21.90
  -8   6  -1   -7.30   22.70
  -8   6  -1  -11.20   21.90
   7   7   1  -43.50   21.10
   7   7   1  -29.00   22.60
  -7  -7  -1   10.20   23.40
  -7  -7  -1   18.70   21.50
   7   6   1   25.30   26.30
   7   6   1   16.30   23.60
  -7  -6  -1    9.30   20.90
  -7  -6  -1  -12.10   23.40
   7   5   1    6.00   16.00
   7   5   1  -30.50   16.10
  -7  -5  -1    4.00   20.20
  -7  -5  -1    6.90   18.90
   7   4   1   -9.20    8.60
   7   4   1    3.20   14.90
   7   4   1    8.00   13.70
  -7  -4  -1    4.20    7.60
  -7  -4  -1   10.70   16.30
  -7  -4  -1    0.80   13.10
   7   3   1   62.89    9.10
   7   3   1  119.69   30.50
   7   3   1   83.69   10.50
   7   3   1   60.29   19.20
   7   3   1  117.59   35.10
  -7  -3  -1  101.29   30.40
  -7  -3  -1   52.09   16.30
  -7  -3  -1   68.19   27.00
   7   2   1   35.70   11.00
   7   2   1   22.00   17.80
   7   2   1    9.20   15.60
   7   2   1   25.90   10.60
  -7  -2  -1   25.80   14.80
  -7  -2  -1   28.60   13.90
  -7  -2  -1   41.40   19.80
   7   1   1  101.49   24.10
   7   1   1  106.89   30.50
   7   1   1   85.69   17.60
   7   1   1  112.79   22.20
   7   1   1  130.99   33.30
  -7  -1  -1  103.39   27.00
  -7  -1  -1   86.49   23.30
  -7  -1  -1  116.59   33.00
   7   0   1  658.03   51.79
   7   0   1  706.83   66.99
   7   0   1  539.05   46.10
   7   0   1  668.93   74.09
   7   0   1  517.25   52.49
  -7   0  -1  618.74   55.09
  -7   0  -1  762.72   67.59
  -7   0  -1  678.43   65.49
  -7   0  -1  570.84   45.30
   7  -1   1  116.09   31.50
   7  -1   1  103.19   23.60
   7  -1   1  151.98   28.00
   7  -1   1  102.89   25.10
   7  -1   1   99.09   28.20
  -7   1  -1  107.79   27.60
  -7   1  -1  124.19   32.80
  -7   1  -1  107.59   25.30
   7  -2   1   49.30   16.50
   7  -2   1   18.30   14.50
   7  -2   1   24.10   16.90
   7  -2   1   36.80   15.90
  -7   2  -1   34.30   18.30
  -7   2  -1   -4.10   11.80
  -7   2  -1   20.70   13.00
   7  -3   1   56.29   15.40
   7  -3   1   60.09   21.90
   7  -3   1   58.59   15.80
   7  -3   1   55.09   24.70
  -7   3  -1   86.99   20.40
  -7   3  -1   65.79   24.40
  -7   3  -1   63.39   21.90
   7  -4   1   -2.00   11.30
  -7   4  -1    5.60   11.70
  -7   4  -1  -13.20   13.00
  -7   4  -1   -7.60   14.10
   7  -5   1   -8.10   15.60
   7  -5   1  -22.80   15.30
   7  -5   1   -7.90   14.90
  -7   5  -1    5.90   18.40
  -7   5  -1    1.60   15.50
  -7   5  -1   23.30   23.80
   7  -6   1    8.80   22.70
   7  -6   1   42.40   23.00
   7  -6   1   -7.70   21.70
  -7   6  -1  -11.70   15.70
  -7   6  -1   23.50   25.80
  -7   6  -1   31.40   27.70
   7  -7   1  -29.80   24.30
   7  -7   1   -5.40   21.60
   7  -7   1   14.80   27.60
  -7   7  -1  -17.60   26.80
  -7   7  -1   14.00   22.30
  -7   7  -1    1.70   25.00
   6   7   1   33.40   25.60
   6   7   1   20.30   22.80
  -6  -7  -1  -11.30   19.20
  -6  -7  -1    4.40   18.80
   6   6   1    0.40   19.40
   6   6   1   -8.00   20.80
  -6  -6  -1   23.10   23.90
  -6  -6  -1    1.40   17.20
   6   5   1   75.19   26.50
   6   5   1   -1.30   16.10
  -6  -5  -1   11.90   16.90
  -6  -5  -1   35.80   20.10
   6   4   1   16.50   15.40
   6   4   1   34.90    8.90
   6   4   1   76.59   25.80
  -6  -4  -1   47.60   19.90
  -6  -4  -1   25.30   18.00
   6   3   1   50.19    8.80
   6   3   1   67.99    9.10
   6   3   1   39.60   19.70
   6   3   1   45.10   22.80
  -6  -3  -1   66.49   13.50
  -6  -3  -1   65.79   29.50
  -6  -3  -1   70.49   27.90
   6   2   1   40.30   19.40
   6   2   1   37.20   14.60
   6   2   1   21.40    8.30
   6   2   1   11.50   10.00
  -6  -2  -1   21.30   12.80
  -6  -2  -1   22.40    7.90
  -6  -2  -1   24.90   13.30
   6   1   1   25.80   13.70
   6   1   1   35.30   17.20
   6   1   1   50.69   18.00
   6   1   1   17.20    9.20
   6   1   1   47.60   19.60
   6   1   1   41.90   11.90
  -6  -1  -1   25.70   11.80
  -6  -1  -1   31.60   10.60
  -6  -1  -1   32.30   14.40
  -6  -1  -1   26.10   15.60
   6   0   1  108.49   22.20
   6   0   1  135.29   29.10
   6   0   1  172.48   23.90
   6   0   1  126.39   21.80
   6   0   1  135.59   31.50
   6   0   1  117.49   20.90
   6   0   1  119.49   28.40
  -6   0  -1  169.48   33.80
  -6   0  -1  145.39   23.90
  -6   0  -1  191.98   34.20
   6  -1   1   12.00    9.80
   6  -1   1   19.30   14.00
   6  -1   1   30.50   12.60
   6  -1   1   44.30   14.00
   6  -1   1   51.09   14.50
  -6   1  -1    6.80    7.30
  -6   1  -1   37.40   15.90
  -6   1  -1   31.70   13.20
  -6   1  -1   20.70   14.90
  -6   1  -1   56.09   14.20
   6  -2   1   41.80   18.40
   6  -2   1   32.10   13.60
   6  -2   1   21.80   11.00
   6  -2   1   19.80   12.50
   6  -2   1   26.70   11.70
   6  -2   1   23.80   15.70
  -6   2  -1   48.50   18.70
  -6   2  -1   28.80   12.80
  -6   2  -1   38.00   14.10
   6  -3   1   43.00   11.40
   6  -3   1   33.30   16.30
   6  -3   1   82.39   24.90
   6  -3   1   55.99   11.40
  -6   3  -1   46.10   17.70
  -6   3  -1   61.29   16.90
  -6   3  -1   31.20   16.70
   6  -4   1   50.89   20.80
   6  -4   1   65.39   25.10
  -6   4  -1    6.00   14.80
  -6   4  -1   31.80   13.80
  -6   4  -1   73.69   27.00
   6  -5   1   45.60   24.20
   6  -5   1   15.30   12.90
   6  -5   1   -3.20   12.50
  -6   5  -1  -25.30   15.80
  -6   5  -1   21.50   21.10
  -6   5  -1    0.70   12.40
   6  -6   1    0.10   16.70
   6  -6   1   18.80   21.90
   6  -6   1   15.50   20.50
  -6   6  -1    1.40   13.20
  -6   6  -1    1.00   18.60
  -6   6  -1   13.30   15.90
   6  -7   1   26.80   27.90
   6  -7   1  -39.80   16.10
   6  -7   1    3.80   22.40
  -6   7  -1  -14.80   21.30
  -6   7  -1   -5.10   22.90
  -6   7  -1   -4.60   22.50
   5   8   1  -21.40   20.80
   5   8   1  -29.70   19.60
  -5  -8  -1   -7.50   23.30
  -5  -8  -1  -21.70   15.70
   5   7   1   64.99   17.80
   5   7   1   50.09   22.00
   5   7   1  126.19   41.20
  -5  -7  -1   70.59   28.60
  -5  -7  -1   98.89   30.60
   5   6   1    0.10   13.50
   5   6   1   -4.70    7.50
   5   6   1   24.10   18.40
  -5  -6  -1   -1.20   12.20
  -5  -6  -1   -4.20   10.50
  -5  -6  -1   -3.80   14.30
   5   5   1  -20.70   11.80
   5   5   1   -6.40    7.00
   5   5   1   25.20   18.20
  -5  -5  -1   17.10   14.40
  -5  -5  -1   -7.40    6.20
  -5  -5  -1    3.80   11.70
   5   4   1   -8.40    4.40
   5   4   1    4.80    4.40
   5   4   1   -6.30   11.10
   5   4   1   -4.10   10.00
   5   4   1   -4.10    4.30
  -5  -4  -1    4.10    9.60
  -5  -4  -1  -13.00    9.00
  -5  -4  -1   12.00    5.20
   5   3   1    3.70   11.20
   5   3   1    0.70    3.40
   5   3   1   -4.20    8.10
   5   3   1   -5.30    4.70
   5   3   1   -3.70    3.90
  -5  -3  -1    5.70   10.40
  -5  -3  -1    4.60    6.40
  -5  -3  -1    2.10   11.90
   5   2   1   14.90    5.80
   5   2   1   23.00    7.10
   5   2   1   19.10    9.50
   5   2   1   28.80   15.20
   5   2   1   12.90    8.40
  -5  -2  -1   15.60   10.00
  -5  -2  -1    8.40   12.10
  -5  -2  -1   23.20   12.80
  -5  -2  -1    8.70   12.30
   5   1   1  335.67   26.70
   5   1   1  359.06   40.00
   5   1   1  302.57   30.30
   5   1   1  338.07   31.90
   5   1   1  316.17   31.80
   5   1   1  325.07   24.80
  -5  -1  -1  310.17   31.60
  -5  -1  -1  313.07   25.10
  -5  -1  -1  330.57   37.90
  -5  -1  -1  293.67   30.50
   5   0   1   40.50   14.50
   5   0   1   47.80   15.60
   5   0   1   19.70    7.50
   5   0   1   21.10   12.60
   5   0   1   17.60   11.80
   5   0   1   16.20    9.10
   5   0   1   25.50    9.80
  -5   0  -1   20.30   12.60
  -5   0  -1    7.30    9.10
  -5   0  -1   30.40   11.30
  -5   0  -1   16.90   13.60
  -5   0  -1   20.80   11.10
   5  -1   1  321.47   33.80
   5  -1   1  322.97   38.70
   5  -1   1  320.77   29.10
   5  -1   1  309.37   29.90
   5  -1   1  340.87   31.60
   5  -1   1  320.47   38.30
   5  -1   1  308.17   27.30
  -5   1  -1  346.47   38.50
  -5   1  -1  317.17   37.80
  -5   1  -1  328.47   27.90
  -5   1  -1  317.87   36.40
   5  -2   1   29.20   12.10
   5  -2   1   20.00   11.60
   5  -2   1   24.10   11.30
   5  -2   1   27.80    9.00
   5  -2   1   30.80   10.30
  -5   2  -1   20.00   13.50
  -5   2  -1   34.70   12.90
  -5   2  -1   16.20   11.10
   5  -3   1   -8.60    8.70
   5  -3   1    8.30   10.40
   5  -3   1   -5.00    3.80
   5  -3   1   -4.50    4.30
   5  -3   1    5.30    9.90
  -5   3  -1    0.30    7.90
  -5   3  -1   -0.70   11.50
  -5   3  -1   -2.30    9.70
   5  -4   1   -6.70    7.80
   5  -4   1   -9.50    6.10
  -5   4  -1  -20.50   10.60
  -5   4  -1   -0.50   10.40
  -5   4  -1   10.00   10.10
   5  -5   1   -2.60    9.40
   5  -5   1   13.50   14.00
   5  -5   1  -11.20   11.00
  -5   5  -1   -6.90   12.60
  -5   5  -1    8.60   13.20
  -5   5  -1   35.40   16.00
   5  -6   1   -0.10   15.70
   5  -6   1   28.20   17.40
   5  -6   1    0.50   17.90
  -5   6  -1    5.10   14.00
  -5   6  -1    2.00   15.00
  -5   6  -1   21.60   18.60
   5  -7   1   51.49   31.10
   5  -7   1   97.39   27.00
   5  -7   1   78.79   28.80
  -5   7  -1   58.29   26.10
  -5   7  -1   69.99   33.70
  -5   7  -1   59.89   25.20
   5  -8   1  -31.20   22.40
   5  -8   1   20.00   31.70
  -5   8  -1    9.30   24.00
  -5   8  -1   -1.60   20.30
   4   8   1   15.40   15.50
   4   8   1    2.40   18.20
   4   8   1   20.50   21.20
  -4  -8  -1  -12.80   20.10
  -4  -8  -1  -41.90   16.50
   4   7   1   67.19   19.90
   4   7   1   75.59   26.60
   4   7   1   43.50   21.90
  -4  -7  -1   51.89   24.40
  -4  -7  -1   71.39   27.00
   4   6   1   36.00   13.10
   4   6   1   17.80   17.80
   4   6   1   49.10   16.80
  -4  -6  -1   28.50   17.70
  -4  -6  -1   10.30   12.00
  -4  -6  -1   26.30   18.00
   4   5   1   25.20   14.00
   4   5   1   -8.00   11.00
   4   5   1   22.40   10.10
  -4  -5  -1   25.40    8.70
  -4  -5  -1   46.70   16.10
  -4  -5  -1   15.20   13.80
   4   4   1   21.20    5.10
   4   4   1    2.40   12.80
   4   4   1   27.60    8.40
   4   4   1   47.80   16.80
  -4  -4  -1   -6.40   10.10
  -4  -4  -1   27.20    8.80
  -4  -4  -1   27.80    5.80
  -4  -4  -1    4.60    9.50
   4   3   1  143.19   12.40
   4   3   1  135.69   29.10
   4   3   1  124.19   12.40
   4   3   1  133.09   15.10
   4   3   1  119.99   24.60
  -4  -3  -1  117.99   27.40
  -4  -3  -1  109.59   12.20
  -4  -3  -1  109.69   25.80
  -4  -3  -1  144.39   14.80
   4   2   1  179.68   32.00
   4   2   1  107.19   11.40
   4   2   1  102.79   21.20
   4   2   1  123.09   16.10
   4   2   1  112.89   11.50
  -4  -2  -1  110.89   21.70
  -4  -2  -1  140.79   17.20
  -4  -2  -1  130.79   27.00
  -4  -2  -1  114.99   24.80
   4   1   1   40.30    8.70
   4   1   1   46.60   11.80
   4   1   1   36.80   14.20
   4   1   1   41.50    9.00
   4   1   1   33.60   11.20
   4   1   1   30.80   11.00
   4   1   1   19.10   12.20
  -4  -1  -1   29.20   11.70
  -4  -1  -1   33.90   11.90
  -4  -1  -1   38.70    8.40
  -4  -1  -1   33.10   11.00
  -4  -1  -1   45.30   14.70
  -4  -1  -1   36.90   11.40
   4   0   1  116.09   21.70
   4   0   1   79.49   19.50
   4   0   1   98.49   18.60
   4   0   1  132.69   17.00
   4   0   1  119.79   16.10
   4   0   1   84.39   14.90
   4   0   1   75.79   19.50
  -4   0  -1  100.39   21.20
  -4   0  -1  120.79   22.50
  -4   0  -1  124.49   23.50
  -4   0  -1  113.99   25.30
  -4   0  -1  110.59   17.10
   4  -1   1   26.30   11.50
   4  -1   1   32.00   12.50
   4  -1   1   36.50   10.70
   4  -1   1   33.90    9.60
   4  -1   1   36.70   14.60
   4  -1   1   10.20    8.20
   4  -1   1   26.70   11.90
  -4   1  -1   36.70   12.20
  -4   1  -1   35.90   12.40
  -4   1  -1   60.79   15.60
  -4   1  -1   39.30   13.90
  -4   1  -1   20.00    7.80
   4  -2   1  136.29   26.30
   4  -2   1  111.89   14.40
   4  -2   1  120.89   14.10
   4  -2   1   85.99   21.10
   4  -2   1   89.59   16.50
  -4   2  -1  138.79   18.40
  -4   2  -1  109.19   23.30
  -4   2  -1   68.19   18.00
   4  -3   1  124.09    8.10
   4  -3   1  138.19   26.70
   4  -3   1  147.19   20.80
   4  -3   1  175.28   30.70
   4  -3   1  134.59    8.40
  -4   3  -1  132.09   23.80
  -4   3  -1  131.49   26.10
  -4   3  -1  131.29   27.30
   4  -4   1   22.70   14.00
   4  -4   1   33.10   13.00
  -4   4  -1   18.40   12.90
  -4   4  -1    3.20    6.50
   4  -5   1   17.00   15.80
   4  -5   1    9.70   12.80
  -4   5  -1   22.40   12.10
  -4   5  -1   23.50   12.90
  -4   5  -1   66.49   23.00
   4  -6   1   29.30   15.80
   4  -6   1   13.50   13.80
   4  -6   1   14.50   14.70
  -4   6  -1   44.20   21.30
  -4   6  -1    4.80   19.30
  -4   6  -1    2.60   14.60
   4  -7   1   48.80   23.70
   4  -7   1   72.29   25.70
   4  -7   1   16.10   19.60
  -4   7  -1   39.50   23.30
  -4   7  -1   33.60   22.00
  -4   7  -1  111.19   32.60
   4  -8   1  -41.40   18.60
   4  -8   1    2.70   18.50
   4  -8   1   -0.90   17.00
  -4   8  -1    0.60   18.80
  -4   8  -1   18.70   24.80
  -4   8  -1    8.80   18.80
   3   9   1   -0.80   21.30
   3   9   1   -3.10   22.30
   3   9   1   -4.00   22.10
  -3  -9  -1    2.00   22.70
   3   8   1   23.40   26.80
   3   8   1   -0.10   12.80
   3   8   1   33.60   16.60
  -3  -8  -1    7.00   22.80
  -3  -8  -1    0.20   17.70
   3   7   1   23.20   18.00
   3   7   1   56.29   26.20
  -3  -7  -1   37.70   17.40
  -3  -7  -1   36.10    7.30
   3   6   1  123.49   33.40
   3   6   1  151.48   28.60
   3   6   1   96.79   29.20
  -3  -6  -1  137.29   34.60
  -3  -6  -1  136.99   13.90
  -3  -6  -1  145.09   13.10
  -3  -6  -1  132.79   33.70
   3   5   1  175.18   36.80
   3   5   1  119.59   21.00
   3   5   1  205.48   37.80
  -3  -5  -1  123.69   28.10
  -3  -5  -1  156.78   13.40
  -3  -5  -1  151.78   13.40
  -3  -5  -1  116.89   27.90
   3   4   1    1.00    8.80
   3   4   1   13.00    5.00
   3   4   1   14.30    7.30
   3   4   1   -0.70   11.20
  -3  -4  -1    6.00    3.90
  -3  -4  -1   -3.80    6.20
  -3  -4  -1   14.90    9.50
  -3  -4  -1   11.00    4.10
  -3  -4  -1   -5.10    6.00
   3   3   1   17.50    4.90
   3   3   1   17.90   10.70
   3   3   1   17.70   10.00
   3   3   1   26.90    6.60
  -3  -3  -1   23.90   10.70
  -3  -3  -1    2.30    8.70
  -3  -3  -1   12.20    8.50
  -3  -3  -1   16.40    5.50
  -3  -3  -1   17.70    5.50
   3   2   1 1696.43   78.69
   3   2   1 1539.05   71.69
   3   2   1 1716.13   46.40
   3   2   1 1644.94   43.00
   3   2   1 1576.74   69.79
   3   2   1 1539.65   51.29
   3   2   1 1433.06   71.79
  -3  -2  -1 1600.14   68.19
  -3  -2  -1 1590.94   52.39
  -3  -2  -1 1425.56   70.79
  -3  -2  -1 1727.63   77.69
   3   1   1  127.09   21.90
   3   1   1  146.39   12.60
   3   1   1  161.48   13.10
   3   1   1  165.88   17.90
   3   1   1  160.78   18.00
   3   1   1  159.88   21.60
   3   1   1  178.48   18.90
   3   1   1  146.39   25.00
  -3  -1  -1  176.98   19.40
  -3  -1  -1  155.78   20.50
  -3  -1  -1  160.08   21.10
  -3  -1  -1  189.38   23.80
  -3  -1  -1  170.88   13.00
  -3  -1  -1  190.08   23.20
   3   0   1  141.89   17.50
   3   0   1  127.69   21.40
   3   0   1  149.49   15.20
   3   0   1  130.49   14.60
   3   0   1  150.08   18.20
   3   0   1  136.79   14.80
   3   0   1  132.09   18.10
   3   0   1  142.19   19.10
  -3   0  -1   97.99   18.30
  -3   0  -1  131.09   18.00
  -3   0  -1  153.88   20.70
  -3   0  -1  151.58   16.10
  -3   0  -1  140.49   18.80
   3  -1   1  167.98   16.20
   3  -1   1  181.28   22.20
   3  -1   1  177.38   16.20
   3  -1   1  157.78   16.10
   3  -1   1  177.58   20.30
   3  -1   1  191.08   24.20
  -3   1  -1  173.88   16.70
  -3   1  -1  203.48   24.00
  -3   1  -1  146.49   19.00
  -3   1  -1  176.78   24.60
   3  -2   1 1543.25   69.99
   3  -2   1 1613.24   43.80
   3  -2   1 1678.03   72.59
   3  -2   1 1560.04   73.79
   3  -2   1 1612.14   45.50
   3  -2   1 1656.53   73.69
   3  -2   1 1707.03   75.29
   3  -2   1 1579.44   60.89
  -3   2  -1 1650.33   61.89
  -3   2  -1 1699.63   76.99
  -3   2  -1 1647.94   71.29
  -3   2  -1 1681.63   78.39
   3  -3   1   24.60   10.50
   3  -3   1   19.80   11.10
  -3   3  -1   36.60   15.00
  -3   3  -1   20.10    8.30
  -3   3  -1    2.80    8.60
   3  -4   1   14.50   10.80
   3  -4   1    9.50    9.30
  -3   4  -1    6.40    7.40
  -3   4  -1   10.40   10.20
   3  -5   1  158.48   32.40
   3  -5   1  147.59   29.50
   3  -5   1  166.78   33.60
  -3   5  -1   96.19   25.00
  -3   5  -1  142.89   29.40
  -3   5  -1  182.38   34.40
   3  -6   1  121.29   29.90
   3  -6   1  150.28   33.70
  -3   6  -1  161.28   37.10
  -3   6  -1  145.89   33.40
  -3   6  -1  107.19   31.40
   3  -7   1   15.20   18.70
   3  -7   1   17.00   19.80
   3  -7   1    6.40   15.40
  -3   7  -1   69.09   27.40
  -3   7  -1   28.70   21.50
  -3   7  -1   31.70   19.80
   3  -8   1  -35.40   16.30
   3  -8   1   11.70   19.80
   3  -8   1    2.00   18.70
  -3   8  -1   16.30   19.80
  -3   8  -1    6.60   16.40
  -3   8  -1   27.30   22.90
   3  -9   1  -27.80   19.90
   3  -9   1   28.80   25.20
   3  -9   1   25.40   25.90
  -3   9  -1  -16.90   24.70
  -3   9  -1   46.90   29.20
   2   9   1  -35.80   19.30
   2   9   1  -31.30   22.10
   2   9   1    6.10   22.20
  -2  -9  -1   28.70   25.00
  -2  -9  -1   46.90   30.90
   2   8   1   -7.70   19.70
   2   8   1   58.89   26.10
   2   8   1   24.20   17.70
  -2  -8  -1    6.10   16.80
  -2  -8  -1    8.80   12.60
  -2  -8  -1  -15.30   13.00
   2   7   1   46.50   25.10
   2   7   1   31.30   15.80
   2   7   1   54.59   21.00
  -2  -7  -1   55.49   23.00
  -2  -7  -1   57.89   15.30
  -2  -7  -1   26.40   15.50
  -2  -7  -1   -3.20   10.70
   2   6   1  323.27   38.40
   2   6   1  227.78   43.10
   2   6   1  324.57   41.40
  -2  -6  -1  228.48   41.40
  -2  -6  -1  310.47   26.80
  -2  -6  -1  283.57   39.30
  -2  -6  -1  295.37   25.70
   2   5   1   14.10    9.90
   2   5   1    3.90    8.70
  -2  -5  -1   15.70   10.40
  -2  -5  -1    8.30    6.80
  -2  -5  -1   13.70    8.50
  -2  -5  -1    8.60   10.40
  -2  -5  -1    7.10   10.20
   2   4   1   52.79   17.50
   2   4   1  104.59   24.30
   2   4   1   84.09   16.60
   2   4   1   96.19   12.60
  -2  -4  -1  104.59   12.70
  -2  -4  -1   77.19   20.20
  -2  -4  -1  113.89   23.80
  -2  -4  -1  117.09   19.00
  -2  -4  -1  116.19   13.10
   2   3   1  514.75   40.20
   2   3   1  539.55   29.80
   2   3   1  553.04   43.80
   2   3   1  516.85   42.40
   2   3   1  527.65   24.80
  -2  -3  -1  646.34   27.20
  -2  -3  -1  501.15   28.40
  -2  -3  -1  482.55   39.80
  -2  -3  -1  546.75   40.90
  -2  -3  -1  541.45   41.20
   2   2   1  261.57   25.90
   2   2   1  197.88   14.60
   2   2   1  232.68   24.40
   2   2   1  232.28   26.40
   2   2   1  222.28   13.80
  -2  -2  -1  223.18   15.30
  -2  -2  -1  231.48   24.40
  -2  -2  -1  208.88   22.30
  -2  -2  -1  223.38   24.40
  -2  -2  -1  225.08   25.40
  -2  -2  -1  219.28   15.80
   2   1   1 3095.49   90.09
   2   1   1 3157.08   61.09
   2   1   1 3214.98   83.69
   2   1   1 3086.39   75.89
   2   1   1 3212.28   94.59
   2   1   1 3193.38   61.49
  -2  -1  -1 3243.38   92.09
  -2  -1  -1 3100.49   76.49
  -2  -1  -1 3225.48   92.69
  -2  -1  -1 3162.68   90.59
  -2  -1  -1 3086.49   82.09
   2   0   1 4456.95  103.69
   2   0   1 4603.94  107.99
   2   0   1 4465.35  112.09
   2   0   1 4373.06   91.69
   2   0   1 4505.35  109.49
   2   0   1 4460.45   95.69
   2   0   1 4526.45  105.09
   2   0   1 4279.37  107.59
   2   0   1 4433.16   92.29
  -2   0  -1 4427.86  102.89
  -2   0  -1 4434.26  106.49
  -2   0  -1 4528.15   95.59
  -2   0  -1 4555.74  111.69
  -2   0  -1 4351.46  107.69
   2  -1   1 3177.38   69.89
   2  -1   1 3296.17   89.29
   2  -1   1 3093.99   74.69
   2  -1   1 3244.48   94.19
   2  -1   1 3190.18   91.49
   2  -1   1 3185.28   90.39
   2  -1   1 3077.99   75.39
   2  -1   1 3149.88   90.89
  -2   1  -1 3240.28   94.89
  -2   1  -1 3196.18   90.39
  -2   1  -1 3278.97   76.19
  -2   1  -1 3197.78   89.59
   2  -2   1  173.18   17.80
   2  -2   1  218.98   23.40
   2  -2   1  202.38   22.20
   2  -2   1  178.18   21.60
   2  -2   1  228.08   24.50
  -2   2  -1  211.18   24.10
  -2   2  -1  227.08   23.10
  -2   2  -1  209.48   24.50
   2  -3   1  445.66   37.80
   2  -3   1  549.54   41.30
   2  -3   1  598.34   43.00
   2  -3   1  523.85   38.20
   2  -3   1  572.54   43.60
  -2   3  -1  559.14   39.90
  -2   3  -1  553.34   40.50
  -2   3  -1  573.94   45.20
  -2   3  -1  626.34   46.20
   2  -4   1   59.79   17.60
   2  -4   1  109.89   24.30
  -2   4  -1   63.59   18.40
  -2   4  -1  113.19    9.70
  -2   4  -1   94.79   20.80
  -2   4  -1  124.99   24.30
   2  -5   1    1.50   11.60
   2  -5   1   21.70   13.30
   2  -5   1    3.20    4.50
   2  -5   1    1.00    9.90
  -2   5  -1   14.20   15.80
  -2   5  -1   13.70   12.20
  -2   5  -1   32.40   15.50
  -2   5  -1   11.00    5.30
  -2   5  -1   18.60    6.40
   2  -6   1  369.36   48.20
   2  -6   1  211.28   40.60
   2  -6   1  321.37   43.10
  -2   6  -1  183.48   35.90
  -2   6  -1  291.37   27.40
  -2   6  -1  219.18   40.20
  -2   6  -1  315.67   43.50
  -2   6  -1  297.67   24.20
   2  -7   1   39.80   20.00
   2  -7   1   14.30   15.70
   2  -7   1   20.90   17.70
  -2   7  -1   35.90   11.90
  -2   7  -1   50.79   12.40
  -2   7  -1   24.40   21.20
  -2   7  -1   48.70   22.60
  -2   7  -1   48.70   21.30
   2  -8   1   25.70   18.20
   2  -8   1   16.20   20.00
   2  -8   1  -11.90   18.00
  -2   8  -1    0.30   16.80
  -2   8  -1  -16.00   16.00
  -2   8  -1   -0.70   10.50
  -2   8  -1    0.60   17.50
   2  -9   1   13.70   22.80
   2  -9   1   20.20   27.20
   2  -9   1  -43.10   18.30
  -2   9  -1   -4.70   21.90
  -2   9  -1   11.60   21.10
   1   9   1    1.70   19.80
   1   9   1   20.20   26.20
  -1  -9  -1   20.10   24.70
  -1  -9  -1    3.50   18.60
  -1  -9  -1   -9.50   32.40
   1   8   1   -4.30   14.20
   1   8   1    4.10   14.90
   1   8   1    5.10   21.80
  -1  -8  -1  -15.20   11.30
  -1  -8  -1    3.40   15.50
  -1  -8  -1   10.60   14.30
   1   7   1   25.80   14.10
   1   7   1   15.30   18.10
   1   7   1    5.00   21.90
  -1  -7  -1   18.90   16.90
  -1  -7  -1    7.20   10.20
  -1  -7  -1    1.10   12.10
   1   6   1   34.50   17.70
   1   6   1   54.99   18.10
  -1  -6  -1   72.69   23.30
  -1  -6  -1   58.19   14.10
  -1  -6  -1   74.59   23.90
  -1  -6  -1   83.49   18.00
   1   5   1  176.48   35.30
   1   5   1  264.27   32.80
   1   5   1  132.99   24.20
  -1  -5  -1  208.08   22.90
  -1  -5  -1  175.68   21.10
  -1  -5  -1  217.68   30.00
  -1  -5  -1  184.08   33.00
   1   4   1  108.29   20.20
   1   4   1  122.69   26.30
   1   4   1  105.49   21.50
  -1  -4  -1  132.89   16.30
  -1  -4  -1   95.89   17.20
  -1  -4  -1  116.49   15.00
  -1  -4  -1   95.59   21.70
  -1  -4  -1   89.59   21.00
  -1  -4  -1   86.29   21.00
   1   3   1 1238.58   44.40
   1   3   1 1218.08   59.79
   1   3   1 1214.58   50.69
   1   3   1 1235.78   63.79
   1   3   1 1172.08   65.89
  -1  -3  -1 1281.37   62.39
  -1  -3  -1 1175.88   43.00
  -1  -3  -1 1199.08   43.40
  -1  -3  -1 1235.08   49.60
  -1  -3  -1 1183.38   57.49
  -1  -3  -1 1272.27   60.29
  -1  -3  -1 1153.48   58.39
   1   2   1  401.06   28.80
   1   2   1  370.66   29.10
   1   2   1  398.36   30.00
   1   2   1  401.26   21.40
   1   2   1  400.16   19.90
  -1  -2  -1  377.96   28.60
  -1  -2  -1  374.86   19.40
  -1  -2  -1  412.86   29.10
  -1  -2  -1  423.76   30.00
  -1  -2  -1  383.56   20.70
  -1  -2  -1  449.86   30.60
   1   1   1 5673.83  113.19
   1   1   1 5605.34  120.69
   1   1   1 5965.80  126.59
   1   1   1 5514.35   96.89
   1   1   1 5776.62  119.29
   1   1   1 5873.71  121.69
  -1  -1  -1 5800.82  124.49
  -1  -1  -1 5654.73  107.79
  -1  -1  -1 5710.03  121.89
  -1  -1  -1 5517.75   96.69
  -1  -1  -1 5871.61  122.69
  -1  -1  -1 5822.42  118.79
   1   0   1  768.02   29.60
   1   0   1  725.93   26.00
   1   0   1  765.22   28.40
   1   0   1  744.03   22.60
   1   0   1  739.33   28.60
   1   0   1  749.53   28.40
   1   0   1  732.83   19.30
   1   0   1  754.22   19.60
  -1   0  -1  750.12   22.60
  -1   0  -1  766.62   29.20
  -1   0  -1  786.92   28.60
  -1   0  -1  754.32   19.40
  -1   0  -1  735.63   28.10
   1  -1   1 5743.83  122.89
   1  -1   1 5926.51  125.39
   1  -1   1 6014.40  124.59
   1  -1   1 5766.02  112.69
   1  -1   1 6083.39  125.89
  -1   1  -1 5898.41  126.19
  -1   1  -1 5599.34  111.99
  -1   1  -1 5824.02  122.49
  -1   1  -1 5561.84  121.99
  -1   1  -1 5717.13  122.59
   1  -2   1  377.56   13.90
   1  -2   1  438.96   30.90
   1  -2   1  390.96   28.00
   1  -2   1  353.86   27.60
   1  -2   1  393.06   26.80
   1  -2   1  398.36   28.80
  -1   2  -1  399.56   14.20
  -1   2  -1  407.96   30.30
  -1   2  -1  461.15   32.70
  -1   2  -1  440.36   29.50
  -1   2  -1  388.56   14.30
  -1   2  -1  435.96   29.20
   1  -3   1 1267.77   60.29
   1  -3   1 1216.48   56.69
   1  -3   1 1170.48   39.20
   1  -3   1 1243.68   60.39
   1  -3   1 1318.87   64.59
   1  -3   1 1228.88   60.39
  -1   3  -1 1228.08   57.79
  -1   3  -1 1213.48   38.80
  -1   3  -1 1324.47   61.89
  -1   3  -1 1223.98   59.49
  -1   3  -1 1253.67   44.20
  -1   3  -1 1188.88   61.39
   1  -4   1  108.59   22.60
   1  -4   1   95.69   18.60
   1  -4   1  140.79   26.00
   1  -4   1  130.29   15.80
  -1   4  -1   87.19   20.10
  -1   4  -1  104.79   14.20
  -1   4  -1  139.39   15.90
  -1   4  -1  109.19   21.90
  -1   4  -1   99.49   22.20
   1  -5   1  198.78   35.00
   1  -5   1  213.48   22.20
   1  -5   1  172.28   32.80
   1  -5   1  142.49   25.40
  -1   5  -1  196.88   34.50
  -1   5  -1  150.48   26.50
  -1   5  -1  190.88   33.00
  -1   5  -1  223.08   23.20
  -1   5  -1  228.98   22.60
   1  -6   1   65.29   22.70
   1  -6   1   29.60   14.90
   1  -6   1   59.19   16.30
  -1   6  -1   39.20   14.40
  -1   6  -1   59.39   21.30
  -1   6  -1   59.89   22.30
  -1   6  -1   53.59   16.20
   1  -7   1    2.70   14.70
   1  -7   1   23.80   14.10
   1  -7   1   -6.50   15.70
   1  -7   1   20.90   15.90
  -1   7  -1  -27.40   12.00
  -1   7  -1   12.30   15.90
  -1   7  -1    5.90   13.10
  -1   7  -1   31.80   15.00
  -1   7  -1   28.50   18.50
   1  -8   1    4.70   17.80
   1  -8   1  -20.60   14.30
   1  -8   1   -1.80   15.40
  -1   8  -1    0.70   18.60
  -1   8  -1  -22.30   15.10
  -1   8  -1   -2.90   14.00
   1  -9   1  -15.40   22.20
   1  -9   1   -3.30   22.00
  -1   9  -1   10.50   20.80
  -1   9  -1   28.40   27.20
  -1   9  -1   30.80   22.90
   0   9   1  -14.80   21.80
   0   9   1  -11.30   19.70
   0   9   1   -3.20   19.20
   0  -9  -1  -21.40   19.00
   0  -9  -1  -29.00   16.40
   0  -9  -1   -6.30   15.00
   0   8   1  -13.10   15.00
   0   8   1    2.40   16.80
   0   8   1    1.20   16.70
   0  -8  -1   18.20   19.60
   0  -8  -1    0.50   14.00
   0  -8  -1   23.90   17.10
   0   7   1    7.40   12.70
   0   7   1   -2.80   14.00
   0   7   1    1.70   14.30
   0  -7  -1   -4.70   12.80
   0  -7  -1  -12.30   11.00
   0  -7  -1   -9.00   10.40
   0   6   1   51.69   17.30
   0   6   1   73.99   19.80
   0   6   1   61.29   22.20
   0  -6  -1   67.29   25.30
   0  -6  -1   70.29   19.50
   0  -6  -1   58.39   15.50
   0   5   1   18.90   13.60
   0   5   1   18.90    9.30
   0   5   1   12.30    9.90
   0  -5  -1   15.00   10.20
   0  -5  -1   11.50    9.60
   0  -5  -1   31.90   11.50
   0  -5  -1    6.10    8.80
   0  -5  -1    5.60    8.10
   0   4   1  356.06   34.30
   0   4   1  317.17   36.10
   0   4   1  298.47   35.80
   0  -4  -1  319.87   29.00
   0  -4  -1  312.67   27.30
   0  -4  -1  353.16   35.60
   0  -4  -1  336.87   30.50
   0  -4  -1  363.16   34.90
   0  -4  -1  310.07   30.90
   0   3   1  513.65   35.70
   0   3   1  605.64   42.60
   0   3   1  550.24   36.40
   0  -3  -1  574.74   33.10
   0  -3  -1  575.84   34.70
   0  -3  -1  699.93   51.09
   0  -3  -1  578.04   38.50
   0  -3  -1  545.45   33.30
   0  -3  -1  590.44   36.50
   0  -3  -1  565.94   38.40
   0   2   1  905.31   35.90
   0   2   1  811.52   37.10
   0   2   1  841.92   38.10
   0   2   1  888.81   43.30
   0   2   1  848.02   38.10
   0  -2  -1  847.62   38.70
   0  -2  -1  889.31   42.60
   0  -2  -1  863.61   39.20
   0  -2  -1  855.81   34.90
   0  -2  -1  827.22   36.80
   0  -2  -1  827.12   36.70
   0   1   1  917.41   29.10
   0   1   1  925.21   29.30
   0   1   1  912.51   29.60
   0   1   1  943.31   33.50
   0  -1  -1  833.52   28.50
   0  -1  -1  875.51   29.80
   0  -1  -1  884.51   32.50
   0  -1   1  893.81   31.60
   0  -1   1  974.00   33.30
   0  -1   1  915.51   32.10
   0  -1   1  914.41   28.50
   0  -1   1  877.61   31.40
   0  -1   1  893.41   26.50
   0   1  -1  903.61   31.80
   0   1  -1  889.51   26.40
   0   1  -1  914.81   31.40
   0   1  -1  868.11   26.10
   0   1  -1  923.41   28.30
   0   1  -1  892.31   31.90
   0   1  -1  877.51   31.40
   0  -2   1  962.00   43.60
   0  -2   1  908.31   41.00
   0  -2   1  838.32   40.50
   0  -2   1  876.61   34.90
   0  -2   1  891.31   34.10
   0  -2   1  786.32   39.40
   0   2  -1  858.71   34.50
   0   2  -1  891.71   34.50
   0   2  -1  866.41   40.30
   0   2  -1  903.71   51.29
   0   2  -1  918.71   41.80
   0   2  -1  869.31   33.80
   0  -3   1  588.54   47.40
   0  -3   1  567.74   40.20
   0  -3   1  579.04   33.30
   0  -3   1  648.84   34.40
   0  -3   1  595.14   40.40
   0  -3   1  623.34   39.50
   0   3  -1  597.84   40.60
   0   3  -1  615.14   33.70
   0   3  -1  583.44   41.80
   0  -4   1  337.07   28.20
   0  -4   1  319.87   33.10
   0  -4   1  319.67   34.20
   0  -4   1  353.66   28.70
   0  -4   1  301.77   31.40
   0  -4   1  288.27   26.10
   0   4  -1  323.27   32.80
   0   4  -1  357.76   36.50
   0   4  -1  329.07   27.50
   0   4  -1  299.37   26.80
   0   4  -1  306.97   27.40
   0  -5   1   18.80   10.30
   0  -5   1   15.40   12.10
   0  -5   1   -0.10    9.40
   0  -5   1    7.60    8.80
   0  -5   1   22.30   12.00
   0   5  -1   35.20   10.70
   0   5  -1   16.40    9.50
   0   5  -1   25.40   11.50
   0   5  -1   26.80   12.30
   0   5  -1   34.70   15.80
   0  -6   1   55.09   19.00
   0  -6   1   66.59   22.50
   0  -6   1   76.49   19.20
   0   6  -1   57.89   20.60
   0   6  -1   44.80   21.60
   0   6  -1  114.39   21.60
   0   6  -1   77.59   18.80
   0  -7   1   -3.10   11.60
   0  -7   1    0.00   10.90
   0  -7   1   -9.10   13.10
   0   7  -1    2.50   14.80
   0   7  -1    3.10   15.00
   0   7  -1   12.10   12.60
   0  -8   1   36.10   16.40
   0  -8   1   24.60   19.60
   0  -8   1  -18.80   13.20
   0   8  -1  -16.20   13.20
   0   8  -1    6.30   18.00
   0  -9   1   29.00   19.60
   0  -9   1   -1.50   18.80
   0   9  -1  -26.10   18.90
   0   9  -1  -28.70   19.00
   0   9  -1   -3.30   21.50
  -1   9   1    9.90   21.20
  -1   9   1   14.30   21.40
  -1   9   1   -6.80   21.60
   1  -9  -1   15.20   18.50
   1  -9  -1   -1.30   20.50
   1  -9  -1  -14.00   19.30
  -1   8   1   17.20   15.90
  -1   8   1   35.90   22.00
  -1   8   1   17.80   19.30
   1  -8  -1   22.90   17.90
   1  -8  -1   29.90   22.10
   1  -8  -1   16.80   14.60
  -1   7   1   45.70   21.70
  -1   7   1   15.60   17.70
  -1   7   1   -2.00   13.60
   1  -7  -1   40.90   20.40
   1  -7  -1   31.80   17.00
  -1   6   1   74.39   17.10
  -1   6   1  125.89   31.50
  -1   6   1   69.69   24.50
   1  -6  -1   61.29   14.90
   1  -6  -1   52.99   19.60
   1  -6  -1   73.19   23.70
   1  -6  -1   54.79   16.30
  -1   5   1   22.90   13.70
  -1   5   1    7.70    7.40
  -1   5   1   12.30   10.70
  -1   5   1   -3.80    9.60
   1  -5  -1    5.30    7.10
   1  -5  -1    1.10    9.40
   1  -5  -1    9.40    7.80
  -1   4   1  945.31   54.79
  -1   4   1  925.71   45.00
  -1   4   1 1062.69   64.79
  -1   4   1  995.80   61.39
  -1   4   1  895.91   54.19
   1  -4  -1  901.01   55.89
   1  -4  -1  941.91   46.10
   1  -4  -1  916.81   52.69
   1  -4  -1  969.70   55.99
   1  -4  -1 1011.10   59.29
  -1   3   1  258.37   24.80
  -1   3   1  313.27   31.50
  -1   3   1  280.97   29.10
  -1   3   1  291.47   26.70
  -1   3   1  292.57   21.70
   1  -3  -1  290.27   26.90
   1  -3  -1  270.37   21.10
   1  -3  -1  311.47   28.60
   1  -3  -1  289.87   26.90
   1  -3  -1  275.27   25.40
   1  -3  -1  312.47   34.00
  -1   2   1 2104.69   64.59
  -1   2   1 1964.60   53.69
  -1   2   1 2161.78   69.99
  -1   2   1 2015.20   70.49
  -1   2   1 2031.90   70.09
  -1   2   1 2066.99   62.99
   1  -2  -1 1970.00   68.59
   1  -2  -1 2043.40   54.69
   1  -2  -1 2145.89   72.79
   1  -2  -1 2017.60   68.29
   1  -2  -1 2166.38   69.99
   1  -2  -1 2163.98   70.79
   1  -2  -1 2099.59   65.39
  -1   1   1 5663.13  118.29
  -1   1   1 5649.83  120.19
  -1   1   1 5424.76  104.79
  -1   1   1 5664.73  119.69
  -1   1   1 5444.85  109.39
  -1   1   1 5524.35  109.49
   1  -1  -1 5808.32  121.29
   1  -1  -1 5708.63  118.49
   1  -1  -1 5478.25  118.99
   1  -1  -1 5606.24  110.99
   1  -1  -1 5556.24  111.69
   1  -1  -1 5690.93  110.79
   1  -1  -1 5709.73  120.49
  -1   0   1 1433.86   40.40
  -1   0   1 1443.56   37.60
  -1   0   1 1449.76   40.00
   1   0  -1 1409.06   43.40
   1   0  -1 1486.55   38.30
   1   0  -1 1401.46   37.20
   1   0  -1 1416.46   43.70
   1   0  -1 1471.65   39.40
   1   0  -1 1431.46   36.10
   1   0  -1 1443.36   35.90
  -1  -1   1 5560.84  119.59
  -1  -1   1 5468.85  109.59
  -1  -1   1 5608.34  119.89
  -1  -1   1 5625.44  116.79
  -1  -1   1 5660.43  119.09
  -1  -1   1 5497.15  116.59
   1   1  -1 5819.12  122.39
   1   1  -1 5739.73  117.49
   1   1  -1 5423.66  109.29
   1   1  -1 5457.55  118.59
   1   1  -1 5509.05  119.09
  -1  -2   1 1977.30   68.79
  -1  -2   1 2066.29   70.19
  -1  -2   1 2038.10   44.40
  -1  -2   1 2174.38   69.09
  -1  -2   1 2129.19   72.89
  -1  -2   1 2010.70   44.20
  -1  -2   1 2110.39   63.19
   1   2  -1 2103.89   69.89
   1   2  -1 1985.10   71.79
   1   2  -1 2060.99   63.39
   1   2  -1 2173.18   70.49
   1   2  -1 2024.10   44.40
   1   2  -1 2096.09   79.49
  -1  -3   1  300.37   29.30
  -1  -3   1  286.17   21.30
  -1  -3   1  282.97   17.80
  -1  -3   1  293.07   29.30
  -1  -3   1  346.77   31.90
  -1  -3   1  279.57   26.50
  -1  -3   1  279.97   25.90
   1   3  -1  293.77   18.50
   1   3  -1  311.97   27.10
   1   3  -1  294.07   26.60
   1   3  -1  323.47   32.70
   1   3  -1  298.67   29.30
   1   3  -1  351.36   29.50
  -1  -4   1 1086.29   64.09
  -1  -4   1  981.10   54.49
  -1  -4   1  972.50   42.50
  -1  -4   1  987.30   42.00
  -1  -4   1 1050.69   64.39
  -1  -4   1  989.20   55.79
   1   4  -1 1009.20   57.19
   1   4  -1  983.80   54.79
   1   4  -1 1047.00   57.89
   1   4  -1 1080.99   67.29
  -1  -5   1   19.50   12.10
  -1  -5   1    0.60    7.40
  -1  -5   1   12.30    7.50
  -1  -5   1   -2.50    5.90
   1   5  -1    9.40    8.00
   1   5  -1    4.20   12.20
   1   5  -1    3.90    9.70
  -1  -6   1   66.69   23.60
  -1  -6   1   60.49   24.90
  -1  -6   1   91.89   19.00
   1   6  -1   86.39   24.30
   1   6  -1   93.79   25.40
  -1  -7   1   58.79   15.50
  -1  -7   1   23.50   13.30
  -1  -7   1   17.00   16.20
  -1  -7   1   20.00   16.00
   1   7  -1   32.60   18.70
   1   7  -1   -4.40   11.80
   1   7  -1   24.90   14.30
  -1  -8   1    7.60   15.10
  -1  -8   1   -0.30   11.90
  -1  -8   1   34.30   23.20
   1   8  -1    6.00   18.30
   1   8  -1   19.30   14.80
   1   8  -1    8.10   19.90
  -1  -9   1   -6.20   23.20
  -1  -9   1    3.80   17.40
   1   9  -1  -20.70   17.50
   1   9  -1   -4.70   22.90
   1   9  -1  -31.00   18.90
  -2   9   1   11.80   25.60
  -2   9   1   -9.90   22.90
   2  -9  -1  -30.80   19.60
   2  -9  -1   -2.30   21.20
   2  -9  -1    2.90   24.10
  -2   8   1   19.10   19.30
  -2   8   1    1.20   18.40
  -2   8   1    0.40   12.60
   2  -8  -1   19.00   14.90
   2  -8  -1   19.40   18.30
   2  -8  -1  -27.80   16.30
  -2   7   1  108.79   27.60
  -2   7   1  112.39   29.60
  -2   7   1  111.99   22.60
  -2   7   1   82.69   21.20
  -2   7   1   50.09   24.40
   2  -7  -1  120.39   30.70
   2  -7  -1  132.19   23.50
   2  -7  -1  119.69   30.60
   2  -7  -1  126.39   34.80
  -2   6   1   14.30   15.10
  -2   6   1   15.10   14.40
  -2   6   1  -10.70   11.60
  -2   6   1   35.60   11.70
   2  -6  -1   20.60   14.50
   2  -6  -1   13.70   10.80
   2  -6  -1   18.50   11.00
   2  -6  -1    8.70   12.10
  -2   5   1  144.49   30.90
  -2   5   1  127.69   27.60
  -2   5   1  139.69   28.90
  -2   5   1  172.58   19.00
   2  -5  -1  140.19   18.90
   2  -5  -1  138.09   27.20
   2  -5  -1   85.69   22.60
  -2   4   1   38.50    9.00
  -2   4   1   54.79   17.10
  -2   4   1   52.39   18.20
  -2   4   1   31.80   13.30
   2  -4  -1   49.80   16.70
   2  -4  -1   52.49   11.30
   2  -4  -1   37.60   13.40
   2  -4  -1   51.39   15.50
  -2   3   1   83.09   19.00
  -2   3   1   74.79    9.90
  -2   3   1   65.49   15.80
   2  -3  -1   37.40   13.00
   2  -3  -1   97.89   19.40
   2  -3  -1   75.89   17.80
   2  -3  -1   40.80   11.30
   2  -3  -1   43.00   15.60
   2  -3  -1   92.39   18.20
   2  -3  -1   76.99   10.20
  -2   2   1  107.29   18.60
  -2   2   1   81.69   16.20
  -2   2   1   71.59    8.90
  -2   2   1   72.59   15.20
  -2   2   1   82.19   15.20
   2  -2  -1   91.49    9.60
   2  -2  -1   88.49   17.80
   2  -2  -1   83.99   15.70
   2  -2  -1   78.69   14.60
   2  -2  -1   92.49   17.20
   2  -2  -1   77.69   16.00
   2  -2  -1   66.99   14.80
  -2   1   1 1909.41   59.39
  -2   1   1 2006.30   68.59
  -2   1   1 2011.70   54.59
  -2   1   1 2049.20   69.49
  -2   1   1 1991.40   60.09
  -2   1   1 2064.39   60.39
  -2   1   1 2036.30   63.59
   2  -1  -1 2051.99   66.49
   2  -1  -1 2003.60   61.99
   2  -1  -1 1961.70   59.99
   2  -1  -1 1946.81   59.59
   2  -1  -1 2053.09   62.29
   2  -1  -1 1913.41   65.99
   2  -1  -1 1989.90   61.29
   2  -1  -1 1981.90   54.19
  -2   0   1  393.96   23.90
  -2   0   1  370.66   23.40
  -2   0   1  363.36   24.30
   2   0  -1  382.76   23.10
   2   0  -1  399.56   23.40
   2   0  -1  358.16   22.80
   2   0  -1  352.06   23.70
   2   0  -1  397.16   23.40
   2   0  -1  380.06   23.90
   2   0  -1  384.46   22.70
   2   0  -1  370.26   23.70
   2   0  -1  353.46   21.90
  -2  -1   1 2050.19   67.19
  -2  -1   1 2045.60   48.90
  -2  -1   1 2050.69   69.69
  -2  -1   1 2097.89   66.99
  -2  -1   1 2121.49   68.39
  -2  -1   1 2043.30   55.89
  -2  -1   1 1997.80   69.79
   2   1  -1 1969.40   65.09
   2   1  -1 2010.40   69.59
   2   1  -1 1928.41   55.09
   2   1  -1 2189.48   72.59
   2   1  -1 1975.70   74.89
   2   1  -1 2191.38   68.69
  -2  -2   1   99.79   18.50
  -2  -2   1  106.09   12.70
  -2  -2   1   97.99   17.80
  -2  -2   1   75.19   16.10
  -2  -2   1   79.09   15.90
   2   2  -1   74.99   15.90
   2   2  -1  113.09   20.80
   2   2  -1   96.49   12.50
   2   2  -1   72.59   15.20
   2   2  -1   62.29   14.90
  -2  -3   1   62.49   12.90
  -2  -3   1   88.09   18.10
  -2  -3   1   61.99   17.60
  -2  -3   1   83.89   19.70
   2   3  -1   70.79   17.10
   2   3  -1   63.89   17.20
   2   3  -1   62.59   13.30
   2   3  -1   59.39   16.00
   2   3  -1  108.69   21.10
  -2  -4   1   46.70    7.00
  -2  -4   1   66.19   19.50
  -2  -4   1   52.49   17.40
   2   4  -1   51.49   17.90
   2   4  -1   30.70   13.40
   2   4  -1   50.69   12.70
  -2  -5   1  147.29   14.40
  -2  -5   1  126.59   28.80
  -2  -5   1  166.48   32.70
  -2  -5   1  130.39   13.70
   2   5  -1  103.69   19.90
   2   5  -1  142.79   32.90
   2   5  -1  130.69   28.20
  -2  -6   1   18.50   15.90
  -2  -6   1    3.20    6.20
  -2  -6   1   16.20   13.00
   2   6  -1    7.20   11.50
   2   6  -1   -5.90   12.70
  -2  -7   1  112.19   18.00
  -2  -7   1  106.19   32.20
  -2  -7   1   72.19   14.40
  -2  -7   1  103.49   26.40
   2   7  -1  116.29   31.10
   2   7  -1  113.19   26.60
   2   7  -1  112.89   35.30
  -2  -8   1   19.80   17.70
  -2  -8   1   29.60   10.60
  -2  -8   1  -13.70   13.10
   2   8  -1   10.10   19.30
   2   8  -1    4.90   11.90
   2   8  -1   -4.40   20.70
  -2  -9   1  -11.10   24.00
  -2  -9   1   -8.90   25.20
   2   9  -1   24.80   25.10
   2   9  -1  -14.50   21.60
   2   9  -1   26.30   30.00
  -3   9   1   -4.50   20.30
  -3   9   1   21.30   33.70
   3  -9  -1   20.70   22.90
   3  -9  -1  -24.10   23.50
  -3   8   1    8.10   13.10
  -3   8   1    9.90   19.30
  -3   8   1   86.99   31.60
   3  -8  -1   13.00   19.60
   3  -8  -1   37.70   22.40
   3  -8  -1   16.40   18.20
  -3   7   1   21.30   17.30
  -3   7   1   -1.40    9.30
  -3   7   1    3.00    7.70
  -3   7   1   46.60   20.70
  -3   7   1   14.00   16.70
   3  -7  -1   19.20   11.10
   3  -7  -1   -4.00   13.90
   3  -7  -1   12.20   18.10
   3  -7  -1    3.20   15.90
  -3   6   1   86.99   25.50
  -3   6   1   43.30   23.10
  -3   6   1   93.99   14.90
  -3   6   1   88.99   28.70
   3  -6  -1  131.49   31.80
   3  -6  -1   84.49   12.90
   3  -6  -1  103.69   28.20
   3  -6  -1   90.59   28.40
  -3   5   1  273.47   36.70
  -3   5   1  267.67   38.30
  -3   5   1  286.07   39.60
  -3   5   1  265.67   19.70
   3  -5  -1  217.68   36.30
   3  -5  -1  285.17   40.40
   3  -5  -1  284.77   36.20
   3  -5  -1  253.27   19.90
  -3   4   1   55.69   17.90
  -3   4   1   48.40    9.00
  -3   4   1   40.50   13.90
  -3   4   1   49.90   16.20
   3  -4  -1   26.40   14.80
   3  -4  -1   71.89    9.80
   3  -4  -1   55.29   15.20
   3  -4  -1   36.60   13.40
  -3   3   1   21.90   12.20
  -3   3   1   61.89   16.60
  -3   3   1   39.20    7.80
  -3   3   1   39.30   15.30
  -3   3   1   36.30   14.10
   3  -3  -1   30.30   14.60
   3  -3  -1   47.30    9.20
   3  -3  -1   20.30    9.30
   3  -3  -1   43.60   15.30
   3  -3  -1   33.30   12.50
  -3   2   1  485.75   41.00
  -3   2   1  473.35   39.50
  -3   2   1  488.55   34.50
  -3   2   1  405.16   23.90
  -3   2   1  505.65   36.20
   3  -2  -1  463.35   38.20
   3  -2  -1  427.46   32.50
   3  -2  -1  445.66   24.40
   3  -2  -1  520.75   40.30
   3  -2  -1  410.76   32.80
   3  -2  -1  438.16   33.10
   3  -2  -1  428.16   33.50
  -3   1   1  106.29   19.10
  -3   1   1  145.79   18.20
  -3   1   1  158.18   20.40
  -3   1   1  157.98   19.10
  -3   1   1  133.29   16.10
   3  -1  -1  122.89   15.60
   3  -1  -1  138.39   18.30
   3  -1  -1  110.99   18.90
   3  -1  -1  140.39   17.90
   3  -1  -1  118.69   14.20
   3  -1  -1  169.78   19.70
   3  -1  -1  106.59   18.00
   3  -1  -1  137.89   15.30
  -3   0   1 1090.79   49.70
  -3   0   1 1087.09   48.80
  -3   0   1 1093.59   49.90
  -3   0   1 1050.99   49.70
   3   0  -1 1160.18   50.09
   3   0  -1 1116.29   48.90
   3   0  -1 1107.99   47.30
   3   0  -1  975.10   45.50
   3   0  -1 1030.70   47.20
   3   0  -1 1079.99   49.90
   3   0  -1 1044.50   49.40
   3   0  -1 1116.39   49.99
  -3  -1   1  138.39   14.60
  -3  -1   1  108.29   18.50
  -3  -1   1  108.19   20.30
  -3  -1   1  117.99   20.10
  -3  -1   1  112.79   19.30
  -3  -1   1  115.19   22.10
  -3  -1   1  154.98   15.90
   3   1  -1  109.19   18.80
   3   1  -1  120.29   14.10
   3   1  -1  130.89   14.70
   3   1  -1  128.99   21.50
   3   1  -1  139.09   18.40
   3   1  -1  123.69   17.60
   3   1  -1  125.49   22.30
   3   1  -1  140.29   15.30
  -3  -2   1  435.46   36.50
  -3  -2   1  480.15   37.60
  -3  -2   1  418.26   54.39
  -3  -2   1  451.05   26.80
  -3  -2   1  430.46   18.90
  -3  -2   1  469.55   38.40
   3   2  -1  488.55   40.70
   3   2  -1  429.66   37.80
   3   2  -1  470.65   27.80
   3   2  -1  476.15   37.50
   3   2  -1  397.06   35.50
  -3  -3   1   36.90   15.00
  -3  -3   1   36.60   12.90
  -3  -3   1   44.00   11.30
   3   3  -1   50.09   15.60
   3   3  -1   28.30    7.60
   3   3  -1   53.19   18.80
  -3  -4   1   56.99   16.40
  -3  -4   1   57.39   14.00
  -3  -4   1   53.49   16.50
   3   4  -1   56.79   20.40
   3   4  -1   80.49   23.40
   3   4  -1   47.90   12.30
  -3  -5   1  250.97   30.90
  -3  -5   1  203.88   37.70
  -3  -5   1  188.38   34.00
   3   5  -1  298.37   32.30
   3   5  -1  220.08   39.80
   3   5  -1  299.97   40.90
  -3  -6   1   92.19   23.00
  -3  -6   1  103.29   28.40
   3   6  -1  109.59   28.80
   3   6  -1  104.29   22.90
   3   6  -1  116.39   32.60
  -3  -7   1   25.60   18.50
  -3  -7   1   22.70   16.40
   3   7  -1   25.60   19.10
   3   7  -1   20.20   17.40
   3   7  -1    0.80   16.20
  -3  -8   1  -12.50   12.30
  -3  -8   1   36.10   19.90
   3   8  -1   35.00   19.00
   3   8  -1   -4.50   16.80
   3   8  -1  -18.00   13.90
  -3  -9   1   12.70   21.90
   3   9  -1  -15.50   21.00
   3   9  -1   15.30   25.60
  -4   8   1    4.20   19.50
  -4   8   1    7.40   21.80
  -4   8   1    2.90   19.10
   4  -8  -1  -17.40   17.60
   4  -8  -1   10.80   23.30
   4  -8  -1   13.80   22.00
  -4   7   1   -5.90   17.20
  -4   7   1    6.50   17.10
  -4   7   1   13.70   16.70
   4  -7  -1   -0.70   17.00
   4  -7  -1    5.80   13.00
   4  -7  -1    4.40   16.10
  -4   6   1  165.28   37.60
  -4   6   1  230.68   43.50
  -4   6   1  182.38   39.40
   4  -6  -1  185.18   40.20
   4  -6  -1  230.58   45.70
  -4   5   1  291.47   38.70
  -4   5   1  201.78   40.30
  -4   5   1  290.57   39.60
  -4   5   1  248.48   12.60
   4  -5  -1  221.38   38.90
   4  -5  -1  259.47   44.50
   4  -5  -1  206.98   36.10
  -4   4   1   46.30    8.00
  -4   4   1   43.20   17.10
  -4   4   1   45.00   19.10
  -4   4   1   54.09   19.20
   4  -4  -1   67.09   20.50
   4  -4  -1   51.39    8.80
   4  -4  -1   54.49   18.90
  -4   3   1  176.88   31.70
  -4   3   1  189.08   37.50
  -4   3   1  164.18   23.10
  -4   3   1  198.08   17.30
   4  -3  -1  218.58   28.40
   4  -3  -1  175.28   16.40
   4  -3  -1  247.18   30.50
   4  -3  -1  134.19   25.40
   4  -3  -1  169.38   15.80
  -4   2   1   73.99   20.40
  -4   2   1   83.39   17.70
  -4   2   1   89.39   20.00
  -4   2   1   78.49   18.50
   4  -2  -1   73.99   13.00
   4  -2  -1   56.19   15.70
   4  -2  -1   59.39   15.70
   4  -2  -1   78.29   20.80
   4  -2  -1   88.89   20.00
   4  -2  -1  104.29   19.30
  -4   1   1 1008.00   51.69
  -4   1   1 1092.49   56.69
  -4   1   1 1046.30   56.79
  -4   1   1 1098.99   61.09
  -4   1   1  963.20   54.19
  -4   1   1 1015.30   50.69
   4  -1  -1 1061.29   57.49
   4  -1  -1 1008.20   58.59
   4  -1  -1 1045.50   56.09
   4  -1  -1 1057.49   51.79
   4  -1  -1 1083.69   53.89
   4  -1  -1 1026.10   50.09
   4  -1  -1 1031.30   56.19
   4  -1  -1  996.60   56.19
  -4   0   1  885.71   50.49
  -4   0   1  748.33   47.40
  -4   0   1  830.62   49.99
  -4   0   1  847.22   49.00
   4   0  -1  813.22   45.40
   4   0  -1  781.12   46.50
   4   0  -1  837.82   46.60
   4   0  -1  839.42   47.60
   4   0  -1  835.12   45.40
   4   0  -1  785.72   48.30
   4   0  -1  759.72   49.50
   4   0  -1  728.53   47.40
  -4  -1   1  986.80   62.39
  -4  -1   1  984.30   57.09
  -4  -1   1 1090.69   70.89
  -4  -1   1 1125.19   61.19
  -4  -1   1 1095.99   49.60
   4   1  -1 1086.09   48.30
   4   1  -1 1075.99   62.09
   4   1  -1 1112.39   58.09
   4   1  -1 1061.19   48.00
   4   1  -1 1049.20   60.19
   4   1  -1 1035.60   57.69
   4   1  -1 1030.90   48.60
  -4  -2   1   60.39   12.00
  -4  -2   1   76.99   20.20
  -4  -2   1  138.49   27.40
  -4  -2   1   93.29   21.50
  -4  -2   1   90.09   13.70
   4   2  -1   80.99   19.30
   4   2  -1   88.59   14.90
   4   2  -1   59.59   10.60
   4   2  -1   92.89   12.40
   4   2  -1  106.49   23.70
   4   2  -1  111.79   22.70
  -4  -3   1  191.68   19.20
  -4  -3   1  184.88   36.60
  -4  -3   1  146.89   29.70
  -4  -3   1  189.38   10.00
   4   3  -1  108.09   25.60
   4   3  -1  167.08    9.90
   4   3  -1  174.68   10.10
   4   3  -1  175.58   19.70
  -4  -4   1   40.80   12.80
  -4  -4   1   49.90   17.90
  -4  -4   1   45.70   18.40
   4   4  -1   23.40   14.60
   4   4  -1   48.60   19.40
   4   4  -1   67.99   14.90
  -4  -5   1  197.18   26.10
  -4  -5   1  191.78   36.50
  -4  -5   1  211.58   41.10
   4   5  -1  289.57   31.60
   4   5  -1  157.78   34.40
   4   5  -1  277.57   48.50
  -4  -6   1  134.49   35.40
  -4  -6   1  143.19   34.40
   4   6  -1  213.48   42.90
   4   6  -1  194.08   31.30
   4   6  -1  213.28   45.20
  -4  -7   1    8.20   16.60
  -4  -7   1    8.10   14.20
   4   7  -1  -16.10   14.40
   4   7  -1   17.60   23.00
   4   7  -1   -1.00   14.70
  -4  -8   1   15.40   22.10
  -4  -8   1  -23.50   16.70
   4   8  -1  -24.40   13.70
   4   8  -1  -30.20   17.00
   4   8  -1   23.40   21.80
  -5   8   1  -18.70   20.10
  -5   8   1   -5.20   20.60
  -5   8   1   39.40   27.70
   5  -8  -1  -31.50   21.50
   5  -8  -1   -7.10   20.20
   5  -8  -1  -30.10   16.60
  -5   7   1   77.69   30.00
  -5   7   1   57.69   27.90
  -5   7   1   55.49   26.10
   5  -7  -1   98.59   31.10
   5  -7  -1   44.70   26.20
   5  -7  -1   27.80   22.50
  -5   6   1   92.39   34.30
  -5   6   1   56.69   24.10
  -5   6   1   24.30   15.90
   5  -6  -1   23.60   23.70
   5  -6  -1    1.00   15.30
   5  -6  -1   -9.30   14.80
  -5   5   1  173.88   37.30
  -5   5   1  124.69   35.60
  -5   5   1  102.39   28.90
   5  -5  -1  237.48   47.00
   5  -5  -1  101.59   26.40
   5  -5  -1   87.19   25.50
  -5   4   1   26.60   18.90
  -5   4   1   73.19   24.20
   5  -4  -1   59.79   22.90
   5  -4  -1   62.79    9.80
   5  -4  -1   53.99    9.60
   5  -4  -1   51.99   21.90
   5  -4  -1   39.60   16.60
  -5   3   1   13.20   12.40
  -5   3   1    8.70   11.90
  -5   3   1   12.80    6.10
  -5   3   1    0.50    5.40
   5  -3  -1   17.80   10.60
   5  -3  -1   23.60   13.00
   5  -3  -1   11.40    6.70
   5  -3  -1   34.00   16.60
   5  -3  -1   14.40    6.90
  -5   2   1   90.09   17.40
  -5   2   1   68.59   21.90
  -5   2   1   67.39   17.30
  -5   2   1   71.49   20.50
   5  -2  -1   76.59   19.30
   5  -2  -1   82.19   22.10
   5  -2  -1   70.19   15.90
   5  -2  -1   80.29   15.90
   5  -2  -1   69.39   15.90
  -5   1   1   97.09   20.30
  -5   1   1   81.79   19.50
  -5   1   1  110.39   23.70
  -5   1   1   43.10   15.50
  -5   1   1   90.49   19.50
  -5   1   1   82.39   19.10
   5  -1  -1   71.79   19.20
   5  -1  -1   98.09   20.10
   5  -1  -1   98.59   20.20
   5  -1  -1   74.49   20.30
   5  -1  -1   58.89   15.70
   5  -1  -1   62.09   17.20
  -5   0   1  105.49   21.30
  -5   0   1   93.29   18.80
  -5   0   1   78.39   17.60
  -5   0   1  135.79   25.70
  -5   0   1   90.69   20.30
   5   0  -1  118.09   27.00
   5   0  -1   79.49   17.40
   5   0  -1   79.09   19.10
   5   0  -1  102.19   21.90
   5   0  -1   96.39   22.20
   5   0  -1   81.19   19.60
   5   0  -1   80.59   17.50
   5   0  -1  114.19   22.10
  -5  -1   1  103.99   22.20
  -5  -1   1   86.99   22.50
  -5  -1   1   80.29   16.90
   5   1  -1   94.69   19.30
   5   1  -1   79.29   15.80
   5   1  -1   99.19   22.00
   5   1  -1   66.59   16.90
   5   1  -1   70.19   15.50
   5   1  -1   97.59   24.70
  -5  -2   1   56.49   19.30
  -5  -2   1   62.29   13.50
  -5  -2   1   70.79   19.60
   5   2  -1   81.09   21.50
   5   2  -1   57.29   13.10
   5   2  -1   61.79   22.10
   5   2  -1   71.69   13.80
   5   2  -1   70.89   14.50
  -5  -3   1   12.70    6.30
  -5  -3   1   18.50   14.70
  -5  -3   1   10.20   10.80
  -5  -3   1    7.30    7.90
   5   3  -1   16.10    8.70
   5   3  -1    9.30    6.10
   5   3  -1   12.60    5.60
   5   3  -1   12.20    7.30
   5   3  -1   21.20    8.70
  -5  -4   1   53.19   20.10
  -5  -4   1   56.29   17.50
  -5  -4   1   47.50   11.50
   5   4  -1   69.39   15.00
   5   4  -1   68.29   15.30
   5   4  -1   71.39   27.80
  -5  -5   1  156.98   34.80
  -5  -5   1  131.59   36.00
  -5  -5   1  146.79   23.20
   5   5  -1  234.68   26.90
   5   5  -1  141.99   36.50
   5   5  -1  167.18   39.30
  -5  -6   1   13.20   14.40
  -5  -6   1   12.40   16.20
   5   6  -1   61.59   16.90
   5   6  -1    8.70   16.40
   5   6  -1   13.90   18.30
  -5  -7   1   33.60   25.50
  -5  -7   1   68.59   30.80
   5   7  -1   51.99   20.00
   5   7  -1  101.09   37.80
   5   7  -1   46.00   22.10
  -5  -8   1  -20.40   22.90
  -5  -8   1   -1.20   18.30
   5   8  -1   -4.00   23.20
   5   8  -1  -21.80   15.80
  -6   7   1   23.10   22.50
  -6   7   1    6.20   20.80
  -6   7   1   31.30   23.10
   6  -7  -1   17.70   24.00
   6  -7  -1   15.20   27.30
   6  -7  -1   11.40   22.30
  -6   6   1   12.90   16.30
  -6   6   1   24.10   21.80
  -6   6   1   -3.20   20.60
   6  -6  -1   16.10   13.80
   6  -6  -1   35.20   23.50
   6  -6  -1    7.60   16.30
  -6   5   1   79.49   24.70
  -6   5   1  119.89   36.00
   6  -5  -1  103.89   29.60
   6  -5  -1  115.39   31.30
   6  -5  -1  147.49   40.90
  -6   4   1    0.10    9.90
  -6   4   1   68.69   23.20
  -6   4   1    4.60   13.50
   6  -4  -1    8.80   11.10
   6  -4  -1    8.30    6.00
   6  -4  -1   -6.30   10.10
   6  -4  -1   -9.70    9.60
   6  -4  -1   -0.70    6.00
  -6   3   1   74.59   24.60
  -6   3   1   42.10   18.40
  -6   3   1   72.29   21.10
   6  -3  -1   62.79   22.20
   6  -3  -1   57.19   19.50
   6  -3  -1   56.99   15.00
   6  -3  -1   21.40   16.30
   6  -3  -1   52.69   13.50
  -6   2   1  116.09   25.30
  -6   2   1   65.59   22.40
  -6   2   1   71.29   19.30
   6  -2  -1   45.50   18.20
   6  -2  -1   87.99   25.40
   6  -2  -1   40.10   13.30
   6  -2  -1   87.59   17.50
  -6   1   1  192.38   26.80
  -6   1   1  125.69   27.40
  -6   1   1  123.09   25.50
  -6   1   1  121.49   26.50
  -6   1   1  155.08   30.60
   6  -1  -1  144.29   30.50
   6  -1  -1  174.58   30.60
   6  -1  -1  169.38   31.80
   6  -1  -1  130.49   25.00
  -6   0   1  219.38   27.10
  -6   0   1  176.78   31.10
  -6   0   1  163.88   31.30
  -6   0   1  152.78   29.80
   6   0  -1  182.68   32.40
   6   0  -1  177.98   32.50
   6   0  -1  185.88   26.60
   6   0  -1  210.38   28.60
   6   0  -1  209.58   36.50
  -6  -1   1  122.89   23.70
  -6  -1   1  132.29   30.20
  -6  -1   1  146.39   31.50
   6   1  -1  192.78   24.70
   6   1  -1  189.48   24.80
   6   1  -1  131.59   29.50
   6   1  -1  121.09   24.80
  -6  -2   1   65.29   21.20
  -6  -2   1   43.60   18.40
  -6  -2   1   62.59   14.50
   6   2  -1   61.59   21.30
   6   2  -1   51.49   14.20
   6   2  -1   53.49   13.80
   6   2  -1   62.09   14.50
   6   2  -1   65.19   20.30
  -6  -3   1   41.80   21.50
  -6  -3   1   84.89   26.60
  -6  -3   1   53.09   12.30
   6   3  -1   38.10   10.30
   6   3  -1   48.20   12.50
   6   3  -1   55.79   18.70
   6   3  -1   48.80   13.50
   6   3  -1   39.00   11.70
   6   3  -1   51.29   19.70
  -6  -4   1   -3.40   11.80
  -6  -4   1   11.30   15.40
   6   4  -1    9.90    8.60
   6   4  -1    4.60    7.50
   6   4  -1   -1.40   11.90
   6   4  -1    7.40   15.70
  -6  -5   1  104.59   32.60
  -6  -5   1  107.59   21.60
  -6  -5   1  152.18   39.20
   6   5  -1  191.78   43.20
   6   5  -1  177.68   44.50
   6   5  -1  158.18   21.70
  -6  -6   1    1.50   16.20
  -6  -6   1   26.50   22.80
   6   6  -1   16.80   20.80
   6   6  -1   14.00   22.50
  -6  -7   1   87.79   41.60
  -6  -7   1   39.50   28.70
   6   7  -1   70.49   32.80
   6   7  -1   21.50   26.30
  -7   7   1  -12.90   22.10
  -7   7   1   -4.20   21.90
  -7   7   1  -29.80   21.80
   7  -7  -1   15.10   21.10
   7  -7  -1  -34.20   22.10
   7  -7  -1  -24.40   20.30
  -7   6   1    3.60   23.40
  -7   6   1   -6.10   17.40
  -7   6   1  -18.00   16.20
   7  -6  -1   -2.30   19.90
   7  -6  -1   86.49   33.60
   7  -6  -1   20.50   22.00
  -7   5   1   -3.90   14.60
  -7   5   1   11.80   24.30
  -7   5   1   15.40   16.00
   7  -5  -1    1.40   14.50
   7  -5  -1  -13.10   19.80
   7  -5  -1   21.10   17.60
  -7   4   1   28.80   17.50
  -7   4   1   12.90   15.80
  -7   4   1   35.00   20.40
   7  -4  -1   24.90    9.80
   7  -4  -1   52.19   22.40
   7  -4  -1    5.30   18.10
   7  -4  -1   23.70   23.70
   7  -4  -1   18.00   12.80
  -7   3   1   35.00   19.50
  -7   3   1   47.30   19.40
  -7   3   1   23.60   14.70
   7  -3  -1   -7.80   13.00
   7  -3  -1   11.70   11.10
   7  -3  -1   16.20   13.50
   7  -3  -1   29.60   17.60
   7  -3  -1   14.80   11.20
  -7   2   1   77.69   23.00
  -7   2   1   64.19   23.40
  -7   2   1   87.49   24.70
   7  -2  -1   58.99   21.10
   7  -2  -1   79.99   25.80
   7  -2  -1   34.80   19.60
   7  -2  -1   41.60   17.90
   7  -2  -1   71.29   25.00
  -7   1   1  226.18   40.10
  -7   1   1  299.17   35.30
  -7   1   1  323.17   40.60
  -7   1   1  305.57   38.60
  -7   1   1  230.38   41.30
   7  -1  -1  232.08   43.00
   7  -1  -1  204.08   35.70
   7  -1  -1  282.07   35.20
   7  -1  -1  285.27   48.10
   7  -1  -1  260.97   47.30
  -7   0   1   50.59   19.80
  -7   0   1   89.39   26.80
  -7   0   1   62.99   19.50
  -7   0   1   57.29   17.90
   7   0  -1   67.89   23.60
   7   0  -1   87.19   26.40
   7   0  -1   66.19   19.30
   7   0  -1   57.79   18.10
   7   0  -1  105.39   27.80
  -7  -1   1  273.47   47.30
  -7  -1   1  339.57   38.30
  -7  -1   1  248.28   43.90
   7   1  -1  347.67   44.20
   7   1  -1  229.38   43.60
   7   1  -1  301.47   33.90
  -7  -2   1   74.49   27.20
  -7  -2   1   44.80   15.10
  -7  -2   1   57.19   19.10
   7   2  -1   30.30   11.90
   7   2  -1   72.39   18.10
   7   2  -1   56.29   22.00
   7   2  -1   67.39   18.00
   7   2  -1   55.49   21.60
  -7  -3   1    1.80   15.90
  -7  -3   1    6.50   17.00
  -7  -3   1   21.90    9.10
   7   3  -1   11.70    8.60
   7   3  -1    8.50   17.80
   7   3  -1    6.50    8.80
   7   3  -1    0.20   12.30
   7   3  -1    5.80   13.10
  -7  -4   1    6.10   17.40
  -7  -4   1   60.69   25.90
   7   4  -1   -8.80   16.80
   7   4  -1    6.90   10.10
   7   4  -1   16.10   14.80
   7   4  -1   26.30    8.90
   7   4  -1   29.40    6.10
  -7  -5   1   -9.30   13.60
  -7  -5   1   13.60   20.50
   7   5  -1   32.40   24.90
  -7  -6   1   27.90   22.40
  -7  -6   1   -8.90   17.60
   7   6  -1   46.60   27.40
  -7  -7   1    1.40   21.50
  -7  -7   1  -24.90   22.00
   7   7  -1   22.90   29.00
  -8   6   1    4.40   22.10
  -8   6   1    4.10   26.90
   8  -6  -1   18.80   24.00
   8  -6  -1  -16.30   20.20
   8  -6  -1   14.20   18.30
  -8   5   1   -1.00   23.60
  -8   5   1  -20.80   16.50
   8  -5  -1   -3.90   17.70
   8  -5  -1  -11.60   18.30
   8  -5  -1  -34.30   20.40
  -8   4   1   -3.00   17.60
  -8   4   1   34.20   23.70
  -8   4   1   50.99   23.90
   8  -4  -1   11.00   11.50
   8  -4  -1   10.30   17.40
   8  -4  -1   49.10   23.30
   8  -4  -1   29.30   27.00
  -8   3   1   -5.70   12.50
  -8   3   1   -8.70   14.40
  -8   3   1    8.00   19.20
   8  -3  -1  -21.40   10.10
   8  -3  -1  -10.30   13.30
   8  -3  -1   -6.50   14.20
   8  -3  -1   -3.50   14.70
  -8   2   1   78.89   21.70
  -8   2   1   50.19   20.50
  -8   2   1   -2.00   15.00
   8  -2  -1   50.19   21.00
   8  -2  -1   38.00   17.20
   8  -2  -1   65.59   26.20
   8  -2  -1   56.59   26.30
   8  -2  -1   18.20   18.90
  -8   1   1   27.80   17.40
  -8   1   1   50.99   26.00
   8  -1  -1   64.69   23.80
   8  -1  -1   27.50   17.50
   8  -1  -1   46.80   21.00
   8  -1  -1   77.49   23.00
   8  -1  -1   34.60   23.70
   8  -1  -1   50.19   25.10
  -8   0   1    3.70   14.00
  -8   0   1    2.90   13.50
  -8   0   1    3.90   15.20
  -8   0   1    6.90   12.40
   8   0  -1   -8.20   10.40
   8   0  -1    0.30   12.90
   8   0  -1   27.20   15.80
   8   0  -1  -12.00   11.30
   8   0  -1   16.10   17.70
   8   0  -1   -1.30   14.00
  -8  -1   1   31.20   15.40
  -8  -1   1   60.29   20.50
  -8  -1   1   65.09   24.00
   8   1  -1   25.70   19.70
   8   1  -1   58.29   20.00
   8   1  -1   30.50   20.50
   8   1  -1   60.19   23.20
   8   1  -1   19.50   18.70
  -8  -2   1   75.79   30.10
  -8  -2   1   86.29   30.80
   8   2  -1   84.09   27.50
   8   2  -1   48.30   23.90
   8   2  -1   74.29   35.20
   8   2  -1   33.90   26.40
  -8  -3   1   -7.40   13.80
  -8  -3   1   11.20   14.20
  -8  -3   1  -14.40    9.10
   8   3  -1   37.70   18.70
   8   3  -1  -10.10    8.10
   8   3  -1   -6.20   15.40
   8   3  -1  -11.00    9.70
  -8  -4   1   35.00   17.80
  -8  -4   1   37.90   23.70
   8   4  -1   18.40   10.60
   8   4  -1   38.40   24.00
   8   4  -1   39.70   22.40
  -8  -5   1    2.90   23.10
   8   5  -1  -19.70   20.80
   8   5  -1   -0.30   20.90
  -8  -6   1   59.89   34.50
  -8  -6   1   15.30   22.60
   8   6  -1   -3.80   24.10
   8   6  -1   49.60   26.90
  -9   5   1  -30.20   18.20
  -9   5   1   20.10   21.80
  -9   5   1   20.70   26.40
   9  -5  -1   -0.90   25.10
   9  -5  -1   21.40   25.30
   9  -5  -1  -36.00   14.70
  -9   4   1  -29.10   19.80
  -9   4   1  -20.60   21.90
  -9   4   1   -6.70   24.50
   9  -4  -1  -30.00   16.40
   9  -4  -1   22.10   28.10
   9  -4  -1    8.60   18.40
  -9   3   1    2.90   26.80
  -9   3   1    2.00   18.40
  -9   3   1   31.30   19.70
   9  -3  -1    7.00   21.10
   9  -3  -1    2.60   16.60
   9  -3  -1   14.20   24.20
   9  -3  -1   -6.00   15.60
  -9   2   1   17.60   20.10
  -9   2   1   34.50   22.80
  -9   2   1    3.40   20.40
   9  -2  -1    9.30   15.20
   9  -2  -1   25.40   21.00
   9  -2  -1   11.60   17.60
   9  -2  -1   19.30   22.10
   9  -2  -1   19.80   16.70
   9  -2  -1   35.00   21.00
  -9   1   1   -0.60   16.90
  -9   1   1   32.70   24.60
   9  -1  -1   49.40   25.40
   9  -1  -1   24.40   20.60
   9  -1  -1   37.90   19.90
   9  -1  -1  -16.00   18.00
   9  -1  -1  -10.60   14.10
   9  -1  -1   10.20   20.60
  -9   0   1   -5.00   12.80
  -9   0   1  -10.70   13.40
  -9   0   1  -15.00   12.90
  -9   0   1    9.30   15.80
   9   0  -1    2.50   16.10
   9   0  -1   14.00   12.10
   9   0  -1   -0.60   11.80
   9   0  -1  -16.30   14.00
   9   0  -1  -11.00   13.40
   9   0  -1  -14.40   12.50
  -9  -1   1   31.10   18.20
  -9  -1   1   13.00   15.50
  -9  -1   1  -19.40   16.30
   9   1  -1    4.60   15.80
   9   1  -1   16.60   16.50
   9   1  -1  -26.80   15.10
   9   1  -1    8.80   13.60
   9   1  -1   21.00   18.10
   9   1  -1  -33.80   20.70
  -9  -2   1   22.90   20.10
  -9  -2   1  -11.50   17.70
  -9  -2   1   31.60   17.30
   9   2  -1  -23.60   13.90
   9   2  -1   18.40   24.30
   9   2  -1   -5.40   11.10
   9   2  -1   17.10   15.40
   9   2  -1   45.60   27.10
  -9  -3   1  -20.60   14.80
  -9  -3   1   16.80   23.70
  -9  -3   1   -1.60   19.50
   9   3  -1   -7.10   21.80
   9   3  -1   16.40   13.80
   9   3  -1    4.50   18.90
   9   3  -1   32.60   21.10
  -9  -4   1  -46.80   19.70
  -9  -4   1  -40.50   16.20
   9   4  -1    3.20   19.90
   9   4  -1  -12.20   23.00
  -9  -5   1    9.00   20.10
  -9  -5   1   -0.50   22.00
   9   5  -1  -15.90   24.90
   9   5  -1  -30.20   21.90
 -10   3   1   32.00   27.70
 -10   3   1   27.90   22.70
  10  -3  -1  -34.90   22.10
  10  -3  -1   -0.50   26.20
  10  -3  -1   24.70   19.00
  10  -3  -1  -24.10   18.80
 -10   2   1  -54.79   20.70
 -10   2   1  -30.30   16.10
  10  -2  -1   -0.80   17.90
  10  -2  -1   -2.20   20.00
  10  -2  -1   19.80   24.30
  10  -2  -1   -9.20   19.40
  10  -2  -1   -1.50   19.00
 -10   1   1   -0.10   23.80
 -10   1   1   21.00   20.30
  10  -1  -1    6.40   16.10
  10  -1  -1   11.90   24.30
  10  -1  -1    8.30   20.10
  10  -1  -1    6.70   21.70
  10  -1  -1   21.80   28.30
  10  -1  -1   16.10   27.60
 -10   0   1   62.19   27.60
 -10   0   1  -13.90   21.00
 -10   0   1  -29.70   30.60
  10   0  -1   29.80   19.20
  10   0  -1   -9.30   22.30
  10   0  -1   38.40   20.40
  10   0  -1  -31.60   21.40
  10   0  -1    8.80   21.10
 -10  -1   1    2.40   20.70
 -10  -1   1   39.00   27.20
 -10  -1   1  -14.30   16.90
  10   1  -1   -3.20   18.70
  10   1  -1   -2.80   24.60
  10   1  -1  -16.90   15.90
  10   1  -1   34.80   25.90
  10   1  -1  -26.10   17.10
  10   1  -1   13.50   20.90
 -10  -2   1    0.50   19.30
 -10  -2   1   44.70   21.10
 -10  -2   1  -12.00   19.30
  10   2  -1   21.00   28.30
  10   2  -1   17.50   22.50
  10   2  -1  -31.20   17.60
  10   2  -1   25.30   24.20
 -10  -3   1   -6.00   21.60
 -10  -3   1   54.59   33.60
  10   3  -1    0.90   25.40
  10   3  -1   11.30   25.60
  10   1   2    4.90   26.50
  10   1   2   12.10   21.30
  10   1   2  -39.10   19.80
 -10  -1  -2  -24.80   21.80
 -10  -1  -2  -19.40   25.00
  10   0   2   12.80   20.50
  10   0   2   -9.10   27.30
 -10   0  -2  -21.70   20.50
 -10   0  -2  -35.80   19.30
  10  -1   2  -32.30   20.60
  10  -1   2  -28.00   18.60
  10  -1   2   32.90   24.00
 -10   1  -2    3.50   20.70
 -10   1  -2   -3.90   19.10
 -10   1  -2   -6.30   21.60
  10  -2   2   22.50   31.30
 -10   2  -2   58.49   30.30
  -9  -4  -2   29.10   20.50
  -9  -4  -2   22.30   26.00
   9   3   2  -36.20   17.80
   9   3   2   33.10   26.90
   9   3   2   -4.00   24.90
  -9  -3  -2  -20.70   15.00
  -9  -3  -2   -4.40   17.50
  -9  -3  -2   -9.00   22.40
   9   2   2   16.30   16.90
   9   2   2   16.60   24.90
   9   2   2   36.20   25.00
  -9  -2  -2   17.50   19.80
  -9  -2  -2   37.20   24.00
  -9  -2  -2    8.80   18.10
   9   1   2    5.60   16.40
   9   1   2    5.70   21.10
   9   1   2   10.00   20.00
   9   1   2  -19.10   10.50
   9   1   2   12.40   16.30
  -9  -1  -2    6.00   19.70
  -9  -1  -2  -13.90   13.80
  -9  -1  -2    8.50   14.00
   9   0   2  -23.50   12.60
   9   0   2  -26.60   17.00
   9   0   2   39.30   20.50
   9   0   2   16.20   19.70
   9   0   2  -16.20   11.80
  -9   0  -2  -30.10   12.30
  -9   0  -2    7.00   19.00
  -9   0  -2   15.00   14.10
  -9   0  -2    6.10   15.70
   9  -1   2  -17.30   13.40
   9  -1   2  -20.80   14.60
   9  -1   2   22.70   16.80
   9  -1   2   -8.80   15.00
   9  -1   2   -1.90   16.10
  -9   1  -2    7.00   18.60
  -9   1  -2    0.40   18.20
  -9   1  -2   14.60   16.00
   9  -2   2   41.60   17.80
   9  -2   2   14.30   21.30
   9  -2   2   63.99   30.90
   9  -2   2    6.90   16.60
  -9   2  -2    6.30   18.50
  -9   2  -2   56.69   26.80
   9  -3   2   -1.10   22.00
   9  -3   2   41.90   26.50
  -9   3  -2  -18.20   16.90
  -9   3  -2  -31.90   18.10
   9  -4   2  -42.10   21.30
   9  -4   2   57.69   33.10
  -9   4  -2   -3.20   24.40
   8   5   2   29.70   21.20
   8   5   2  -11.50   21.80
  -8  -5  -2    3.80   21.70
  -8  -5  -2   73.49   31.70
   8   4   2   29.20   24.00
   8   4   2   13.60   18.50
  -8  -4  -2  -12.90   18.20
  -8  -4  -2   -1.60   19.20
  -8  -4  -2  -16.00   12.70
   8   3   2  -26.10   12.10
  -8  -3  -2   33.30   19.30
  -8  -3  -2    9.90   18.90
   8   2   2   -0.80   13.80
   8   2   2   17.40   14.10
  -8  -2  -2  -17.00   12.30
  -8  -2  -2  -21.80   11.80
  -8  -2  -2   10.00   14.10
   8   1   2   29.00   15.30
   8   1   2   25.20   20.10
   8   1   2    5.50    9.90
   8   1   2   42.20   21.30
   8   1   2    6.10   12.30
   8   1   2   54.79   21.80
  -8  -1  -2   26.70   19.70
  -8  -1  -2   17.60   15.50
   8   0   2   -9.30   11.30
   8   0   2   11.00   13.30
   8   0   2  -11.90   10.40
   8   0   2   15.00   13.70
  -8   0  -2   11.40   14.40
  -8   0  -2    2.20   10.30
  -8   0  -2   -8.90   11.80
  -8   0  -2    7.70   17.50
   8  -1   2   49.30   28.70
   8  -1   2    7.00   15.40
   8  -1   2   28.50   18.60
   8  -1   2   -5.20   13.10
  -8   1  -2   10.20   11.00
  -8   1  -2   24.00   13.30
  -8   1  -2    6.60   15.20
   8  -2   2  -15.70   10.90
   8  -2   2  -23.90    9.60
   8  -2   2   -7.80   17.20
   8  -2   2   21.30   14.50
  -8   2  -2   -1.20    9.40
  -8   2  -2   -6.60   17.40
   8  -3   2   15.10   20.30
   8  -3   2    5.10   14.70
   8  -3   2    1.80   21.90
   8  -3   2    9.30   12.00
  -8   3  -2   -7.20   15.70
  -8   3  -2   12.00   13.10
  -8   3  -2   40.20   22.70
   8  -4   2  -15.30   14.40
   8  -4   2   -1.20   18.30
   8  -4   2    7.30   22.20
  -8   4  -2  -16.20   15.80
  -8   4  -2   11.40   18.00
   8  -5   2   45.70   24.20
   8  -5   2    6.20   19.40
   8  -5   2    4.00   32.00
  -8   5  -2   -7.20   22.50
  -8   5  -2   -3.90   19.90
  -8   5  -2   11.60   28.90
   7   6   2   13.50   23.10
   7   6   2   17.50   20.90
  -7  -6  -2   -2.70   18.60
  -7  -6  -2   39.40   20.40
   7   5   2  -13.70   15.20
   7   5   2   42.60   30.90
  -7  -5  -2  -14.90   15.90
  -7  -5  -2   12.60   19.90
   7   4   2   33.70   19.10
   7   4   2  -13.70   11.70
  -7  -4  -2   36.00   22.30
  -7  -4  -2   10.50    9.30
  -7  -4  -2    3.90   15.50
   7   3   2   39.00   19.80
   7   3   2  -13.70   13.10
  -7  -3  -2   -6.70    7.90
  -7  -3  -2   14.10   20.30
   7   2   2    0.40   14.10
   7   2   2   -5.00    9.30
   7   2   2    5.90    6.00
   7   2   2   22.50   16.40
   7   2   2    3.50    6.10
  -7  -2  -2    1.30   14.30
  -7  -2  -2    9.50   10.50
  -7  -2  -2   30.50   15.40
   7   1   2  450.45   42.10
   7   1   2  453.15   55.79
   7   1   2  413.66   49.20
   7   1   2  423.46   34.50
  -7  -1  -2  410.36   52.09
  -7  -1  -2  431.36   53.69
   7   0   2   44.90   20.90
   7   0   2   24.40   15.30
   7   0   2   36.10   14.10
   7   0   2   32.50   14.40
   7   0   2   37.60   21.20
  -7   0  -2    6.10   11.20
  -7   0  -2   24.80   12.80
  -7   0  -2   26.60   11.00
  -7   0  -2   30.90   16.90
   7  -1   2  407.66   49.99
   7  -1   2  418.36   37.80
   7  -1   2  383.36   41.50
   7  -1   2  415.36   51.99
   7  -1   2  368.16   35.00
  -7   1  -2  421.76   55.19
  -7   1  -2  469.45   50.29
  -7   1  -2  381.16   48.70
   7  -2   2  -21.20   10.10
   7  -2   2   14.90   11.60
   7  -2   2    7.80   10.60
   7  -2   2   -6.40    9.70
   7  -2   2   -9.40   12.40
  -7   2  -2   -1.70   13.20
  -7   2  -2    1.00    9.60
  -7   2  -2    4.90   13.80
   7  -3   2   -3.10    8.10
   7  -3   2    4.10    7.80
   7  -3   2    8.30   13.20
   7  -3   2   -7.50   10.90
   7  -3   2   12.10   15.40
  -7   3  -2    7.20   14.90
  -7   3  -2    8.00   16.70
  -7   3  -2    2.00   10.00
   7  -4   2   10.10   15.50
   7  -4   2    8.20   19.00
  -7   4  -2   17.60   13.80
  -7   4  -2   12.10   14.10
  -7   4  -2   12.30   17.40
   7  -5   2   25.30   22.30
   7  -5   2    3.10   18.30
  -7   5  -2   33.20   19.30
  -7   5  -2   38.10   22.50
  -7   5  -2   20.60   18.00
   7  -6   2   20.50   23.40
   7  -6   2  -21.60   15.00
   7  -6   2  -38.10   17.80
  -7   6  -2   18.50   18.00
  -7   6  -2  -19.20   20.10
  -7   6  -2  -30.60   18.80
   6   7   2   35.80   20.90
   6   7   2  -11.90   19.20
  -6  -7  -2   27.10   24.40
  -6  -7  -2   11.80   24.00
   6   6   2   15.70   20.00
   6   6   2   18.70   19.40
  -6  -6  -2  -14.60   17.20
  -6  -6  -2  -22.50   19.10
   6   5   2   23.90   22.90
   6   5   2   24.30   19.30
  -6  -5  -2   15.70    5.20
  -6  -5  -2   31.10   18.50
  -6  -5  -2    9.30   16.10
   6   4   2   41.80   11.10
   6   4   2   37.20   18.40
   6   4   2   44.60   19.80
  -6  -4  -2   29.00    9.70
  -6  -4  -2   31.40   23.00
  -6  -4  -2   68.69   25.40
   6   3   2    1.40   14.40
   6   3   2   -4.20   10.50
   6   3   2   32.90   17.60
  -6  -3  -2   18.10   11.60
  -6  -3  -2   -3.00   10.10
  -6  -3  -2   24.70   16.50
   6   2   2    7.40    9.90
   6   2   2   -5.20    5.00
   6   2   2    4.60    4.20
   6   2   2    6.70   12.20
  -6  -2  -2   -8.20    8.80
  -6  -2  -2    9.80   10.60
  -6  -2  -2   -3.20    6.90
   6   1   2   69.99   14.70
   6   1   2   46.30   11.50
   6   1   2   67.59   23.70
   6   1   2   45.40   15.60
   6   1   2   70.29   19.20
   6   1   2   75.99   20.50
  -6  -1  -2   46.40   12.40
  -6  -1  -2   77.19   23.00
  -6  -1  -2   63.69   22.00
   6   0   2  149.09   32.00
   6   0   2  108.79   27.50
   6   0   2   83.99   19.70
   6   0   2   92.19   23.80
   6   0   2  135.29   23.10
   6   0   2  104.99   20.20
  -6   0  -2  126.39   27.30
  -6   0  -2  163.38   22.30
  -6   0  -2  170.58   34.50
  -6   0  -2  154.78   34.50
   6  -1   2   51.09   13.80
   6  -1   2   54.19   16.70
   6  -1   2   67.19   24.90
   6  -1   2   58.99   21.00
   6  -1   2   82.29   17.40
  -6   1  -2   66.09   18.50
  -6   1  -2   63.09   21.20
  -6   1  -2   63.59   20.30
   6  -2   2   -1.00    9.20
   6  -2   2   -4.80    7.00
   6  -2   2  -17.20    7.50
   6  -2   2   16.70    9.80
   6  -2   2    8.70    9.30
  -6   2  -2    5.30    8.70
  -6   2  -2   11.10   11.60
  -6   2  -2    2.40    9.30
   6  -3   2   13.70   14.90
   6  -3   2   23.70    7.90
   6  -3   2   16.70   17.70
   6  -3   2   19.40   11.50
  -6   3  -2   23.50   12.90
  -6   3  -2    4.90   13.90
  -6   3  -2   20.90   11.20
   6  -4   2   36.00   21.20
   6  -4   2   31.10   17.70
  -6   4  -2   37.90   15.60
  -6   4  -2   51.89   24.00
  -6   4  -2   37.90   21.90
   6  -5   2   14.30   15.50
  -6   5  -2    1.20   12.30
  -6   5  -2   37.40   15.70
  -6   5  -2   30.70   24.70
   6  -6   2   -7.40   17.30
   6  -6   2  -12.10   16.80
   6  -6   2   -1.60   18.40
  -6   6  -2    3.50   17.50
  -6   6  -2   23.00   16.80
  -6   6  -2  -14.60   13.10
   6  -7   2   30.40   26.70
   6  -7   2  -11.10   19.40
   6  -7   2   21.30   23.00
  -6   7  -2   35.00   25.00
  -6   7  -2  -26.60   20.60
  -6   7  -2   24.00   26.70
   5   8   2   29.70   27.10
   5   8   2  -16.60   22.00
  -5  -8  -2    1.80   19.60
   5   7   2  -25.50   21.20
   5   7   2    6.10   18.70
  -5  -7  -2    4.20   18.80
  -5  -7  -2  -13.40   17.70
   5   6   2   -6.20   15.00
   5   6   2   -5.30    6.40
   5   6   2   -4.90   12.70
  -5  -6  -2  -13.90    9.00
  -5  -6  -2   -1.10   15.00
  -5  -6  -2   12.90   13.80
   5   5   2   11.80   20.00
   5   5   2    4.80    3.20
   5   5   2    2.70    4.80
   5   5   2   -0.40   13.60
  -5  -5  -2   -5.00   12.90
  -5  -5  -2   -3.10    4.30
  -5  -5  -2   11.20   13.10
  -5  -5  -2   -5.40    4.70
   5   4   2   22.40    7.80
   5   4   2   64.29   24.90
   5   4   2   20.60   15.80
  -5  -4  -2   30.20   14.10
  -5  -4  -2   37.30   20.50
  -5  -4  -2   36.30    9.20
   5   3   2   44.30   13.10
   5   3   2   27.90   12.30
   5   3   2   42.90   19.10
  -5  -3  -2   60.79   23.10
  -5  -3  -2   61.69   23.20
  -5  -3  -2   41.60   11.50
   5   2   2   11.50    4.70
   5   2   2   20.00    9.90
   5   2   2   57.49   17.40
   5   2   2   18.50    5.20
   5   2   2   11.20    9.30
   5   2   2   11.20    9.90
  -5  -2  -2   28.80   14.80
  -5  -2  -2   29.10   12.70
  -5  -2  -2   26.60   10.90
  -5  -2  -2   18.60   12.30
   5   1   2  100.19   19.50
   5   1   2  121.09   26.70
   5   1   2   93.49   21.30
   5   1   2  115.79   15.20
   5   1   2   88.89   22.50
   5   1   2  117.59   20.70
  -5  -1  -2   96.49   17.80
  -5  -1  -2  123.49   27.80
  -5  -1  -2  126.29   28.50
   5   0   2   -3.10    7.60
   5   0   2   -2.30    5.10
   5   0   2    5.10    6.40
   5   0   2    2.20    6.30
   5   0   2    4.70   10.10
   5   0   2   -3.30    5.40
  -5   0  -2    0.50    8.90
  -5   0  -2    9.60    8.40
  -5   0  -2   -1.90    4.30
  -5   0  -2    3.50    8.00
  -5   0  -2    0.10    8.40
   5  -1   2  117.19   22.60
   5  -1   2   92.89   16.00
   5  -1   2   59.19   17.90
   5  -1   2  123.29   28.80
   5  -1   2  116.79   22.70
   5  -1   2  125.99   17.80
   5  -1   2  119.99   27.40
  -5   1  -2  145.99   18.30
  -5   1  -2  113.99   26.00
  -5   1  -2  121.09   26.40
   5  -2   2   19.90   13.50
   5  -2   2   42.00   19.00
   5  -2   2   37.90   11.90
   5  -2   2   17.40    7.80
   5  -2   2   21.80    8.20
  -5   2  -2   30.70   10.60
  -5   2  -2   31.00   13.20
  -5   2  -2   20.20   11.90
   5  -3   2   49.90    8.30
   5  -3   2   51.49   19.00
   5  -3   2   22.70   12.80
   5  -3   2   48.10    8.20
   5  -3   2   17.00   12.60
  -5   3  -2   57.69   21.10
  -5   3  -2   81.29   24.90
  -5   3  -2   35.00   13.70
   5  -4   2   35.70   14.80
   5  -4   2   50.29   21.10
  -5   4  -2   20.00   11.80
  -5   4  -2   24.20   14.40
  -5   4  -2   23.70   16.00
   5  -5   2   -0.90   13.00
   5  -5   2   -0.40   13.10
  -5   5  -2  -17.30   10.20
  -5   5  -2    2.00   12.50
  -5   5  -2   23.20   16.00
   5  -6   2  -17.00   14.00
   5  -6   2  -12.70   12.00
   5  -6   2   -6.00   16.40
  -5   6  -2  -26.00   12.80
  -5   6  -2  -14.90   12.50
  -5   6  -2  -12.40   15.80
   5  -7   2   47.50   25.60
   5  -7   2   40.20   23.00
   5  -7   2  -11.50   20.80
  -5   7  -2   26.80   20.60
  -5   7  -2   27.60   21.80
  -5   7  -2    2.70   18.00
   5  -8   2   -6.10   17.80
   5  -8   2    7.60   21.80
   5  -8   2  -18.70   22.80
  -5   8  -2  -19.90   18.90
  -5   8  -2   -6.40   23.70
  -5   8  -2  -42.50   25.30
   4   8   2  -41.80   19.20
   4   8   2   59.09   29.00
  -4  -8  -2  -16.20   15.70
   4   7   2   48.40   13.70
   4   7   2   62.69   29.50
   4   7   2   59.69   23.40
  -4  -7  -2   35.30   21.70
  -4  -7  -2   85.39   32.50
   4   6   2   89.89   30.50
   4   6   2  100.29   30.50
   4   6   2   94.39   18.00
  -4  -6  -2  128.49   36.60
  -4  -6  -2   86.29   22.10
  -4  -6  -2  185.38   41.30
   4   5   2   82.69   25.50
   4   5   2   86.59   12.20
   4   5   2   86.49   19.80
   4   5   2  128.69   34.20
  -4  -5  -2  105.19   12.20
  -4  -5  -2  116.79   13.00
  -4  -5  -2   84.09   14.40
  -4  -5  -2   63.19   23.00
   4   4   2   14.40    5.10
   4   4   2   -3.70   10.20
   4   4   2   30.80   16.00
   4   4   2   12.70    6.40
  -4  -4  -2   22.30   11.30
  -4  -4  -2   22.00   13.80
  -4  -4  -2    4.30    4.90
   4   3   2  143.69   28.70
   4   3   2  254.77   36.10
   4   3   2  203.18   21.00
  -4  -3  -2  123.19   26.90
  -4  -3  -2  165.38   28.10
  -4  -3  -2  201.48   20.70
   4   2   2   12.00    9.50
   4   2   2   13.80   11.30
  -4  -2  -2    1.60    8.60
  -4  -2  -2   12.70   10.40
  -4  -2  -2    7.50    5.70
  -4  -2  -2    7.70    8.30
   4   1   2    0.60    5.90
   4   1   2   12.00    9.40
   4   1   2   25.50    9.10
   4   1   2    3.30    6.60
   4   1   2    7.00    8.20
   4   1   2    7.00    3.80
   4   1   2    9.80    5.30
  -4  -1  -2   10.90    6.80
  -4  -1  -2   -2.60    3.10
  -4  -1  -2   10.60    9.40
  -4  -1  -2    5.30    3.20
  -4  -1  -2   10.40    8.80
  -4  -1  -2    7.30    6.70
   4   0   2   71.19   13.80
   4   0   2   64.79   17.90
   4   0   2   66.69   12.80
   4   0   2   90.59   21.70
   4   0   2   65.59   18.90
   4   0   2   89.59   19.60
   4   0   2   88.69   12.60
   4   0   2   60.49   15.10
  -4   0  -2   81.79   15.00
  -4   0  -2   62.29   18.00
  -4   0  -2   57.09   16.00
  -4   0  -2   66.69   16.70
   4  -1   2   11.00    8.70
   4  -1   2   14.20    7.10
   4  -1   2   14.20   10.30
   4  -1   2   10.10    5.80
   4  -1   2    7.90    7.20
   4  -1   2   21.10    7.20
   4  -1   2    6.00    5.90
  -4   1  -2   11.20    8.00
  -4   1  -2   24.20    9.30
  -4   1  -2    9.80    6.20
  -4   1  -2   15.90   11.20
  -4   1  -2   -2.70    4.80
   4  -2   2    6.80    5.30
   4  -2   2    6.20    4.60
   4  -2   2    3.00    7.40
   4  -2   2   -2.90    4.10
   4  -2   2    8.80    8.20
  -4   2  -2    1.50    8.30
  -4   2  -2    9.90    6.40
  -4   2  -2    3.40    6.40
   4  -3   2  189.68   34.40
   4  -3   2  170.28   36.50
  -4   3  -2  153.88   30.60
  -4   3  -2  207.38   25.10
  -4   3  -2  183.58   35.00
   4  -4   2    5.10   10.90
   4  -4   2  -10.00    9.60
  -4   4  -2   31.50   17.40
  -4   4  -2  -14.70    9.40
  -4   4  -2   -0.90    9.40
   4  -5   2   79.59   24.00
   4  -5   2   94.29   28.50
  -4   5  -2   58.29   18.40
  -4   5  -2   63.69   23.00
   4  -6   2  117.69   35.00
   4  -6   2  100.09   26.90
   4  -6   2  118.39   33.30
  -4   6  -2  116.69   28.20
  -4   6  -2  104.19   30.80
  -4   6  -2   54.79   21.00
   4  -7   2   94.89   27.00
   4  -7   2   99.19   29.70
   4  -7   2   43.40   23.40
  -4   7  -2   44.60   21.60
  -4   7  -2   97.39   29.50
  -4   7  -2   38.40   20.80
   4  -8   2   10.30   27.40
   4  -8   2  -13.90   19.60
  -4   8  -2  -36.70   18.00
  -4   8  -2   15.00   20.10
  -4   8  -2   39.10   24.80
   3   9   2  -12.20   19.20
   3   9   2  -14.40   18.50
  -3  -9  -2   54.39   32.40
   3   8   2   10.20   20.40
   3   8   2   -6.50   14.50
   3   8   2    5.30   17.80
  -3  -8  -2    9.70   17.20
  -3  -8  -2   -1.90   17.00
   3   7   2   25.80   17.90
   3   7   2    7.50   12.00
   3   7   2    7.30   19.90
  -3  -7  -2  -13.40   13.50
  -3  -7  -2    6.50   18.50
  -3  -7  -2   -1.40    9.30
   3   6   2   24.90   17.30
   3   6   2   13.30    9.60
   3   6   2   16.60   16.80
  -3  -6  -2   24.90    9.30
  -3  -6  -2   37.10   13.40
  -3  -6  -2   30.00   13.30
  -3  -6  -2   10.00   14.60
   3   5   2  129.69   16.50
   3   5   2  121.09   29.90
   3   5   2  122.49   30.50
   3   5   2  154.68   21.40
  -3  -5  -2  104.69   19.70
  -3  -5  -2  158.38   33.30
  -3  -5  -2  170.88   17.90
  -3  -5  -2  128.59   28.90
   3   4   2   65.69   19.70
   3   4   2   77.79   21.90
   3   4   2   46.80    9.40
   3   4   2   52.59   10.10
  -3  -4  -2   66.19   11.40
  -3  -4  -2   41.80   14.50
  -3  -4  -2   58.79   20.50
  -3  -4  -2   42.80    9.80
   3   3   2  246.38   34.00
   3   3   2  224.38   14.30
   3   3   2  259.37   20.50
   3   3   2  235.68   29.30
  -3  -3  -2  170.98   28.70
  -3  -3  -2  264.57   31.40
  -3  -3  -2  246.88   30.20
  -3  -3  -2  241.88   19.80
  -3  -3  -2  218.38   15.80
   3   2   2  705.73   47.80
   3   2   2  771.22   53.69
   3   2   2  664.93   43.40
   3   2   2  681.03   36.80
  -3  -2  -2  745.53   43.80
  -3  -2  -2  636.74   47.10
  -3  -2  -2  706.73   42.40
  -3  -2  -2  748.13   50.49
  -3  -2  -2  845.12   52.79
   3   1   2   59.29   15.20
   3   1   2   70.39   14.10
   3   1   2   53.69    7.40
   3   1   2   75.79   16.40
  -3  -1  -2   48.50   10.40
  -3  -1  -2   42.90   13.80
  -3  -1  -2   24.10    8.20
  -3  -1  -2   45.00   14.50
  -3  -1  -2   54.69    6.70
   3   0   2 1130.59   56.69
   3   0   2 1123.89   40.20
   3   0   2 1097.79   43.20
   3   0   2 1134.39   52.09
   3   0   2 1158.68   40.00
   3   0   2 1128.49   54.59
   3   0   2 1173.78   59.99
  -3   0  -2 1204.48   59.69
  -3   0  -2 1121.09   44.10
  -3   0  -2 1162.58   55.49
  -3   0  -2 1126.29   56.49
  -3   0  -2 1156.78   51.59
   3  -1   2   58.59   11.90
   3  -1   2   47.80   12.20
   3  -1   2   45.30   13.30
   3  -1   2   51.29   10.90
   3  -1   2   82.19   10.40
   3  -1   2   33.00   10.80
   3  -1   2   55.49   14.40
   3  -1   2   77.39   17.00
  -3   1  -2   51.79   15.40
  -3   1  -2   54.19   12.60
  -3   1  -2   60.29   10.60
  -3   1  -2   72.59   18.00
  -3   1  -2   49.60   13.20
  -3   1  -2   73.49    9.60
   3  -2   2  714.93   25.00
   3  -2   2  642.84   45.00
   3  -2   2  685.33   36.20
   3  -2   2  717.53   55.89
   3  -2   2  641.24   48.30
   3  -2   2  715.93   49.00
   3  -2   2  746.93   48.60
  -3   2  -2  721.73   48.40
  -3   2  -2  639.44   44.70
  -3   2  -2  730.43   51.49
   3  -3   2  267.07   32.40
   3  -3   2  200.18   24.10
   3  -3   2  257.77   31.90
  -3   3  -2  306.67   34.90
  -3   3  -2  214.78   24.90
  -3   3  -2  249.78   30.60
   3  -4   2   53.39   18.40
   3  -4   2   30.70   13.50
  -3   4  -2   25.10   14.40
  -3   4  -2   22.90   11.70
   3  -5   2  107.39   26.00
   3  -5   2  122.19   28.80
  -3   5  -2  147.19   29.20
  -3   5  -2  123.79   30.90
   3  -6   2   22.00   16.80
   3  -6   2   41.80   22.30
   3  -6   2   46.50   20.10
  -3   6  -2   75.19   23.50
  -3   6  -2   45.30   21.00
   3  -7   2  -17.10   17.10
   3  -7   2  -17.20   10.60
   3  -7   2    8.50   16.20
  -3   7  -2    0.80   19.60
  -3   7  -2    4.90   16.70
  -3   7  -2   42.40   21.30
   3  -8   2   49.60   24.90
   3  -8   2  -16.70   16.40
   3  -8   2   -2.60   16.60
  -3   8  -2   29.60   21.90
  -3   8  -2    9.30   21.10
  -3   8  -2   -1.60   15.60
   3  -9   2    4.70   17.30
   3  -9   2    2.40   21.80
   3  -9   2   13.20   26.60
  -3   9  -2  -36.50   22.50
  -3   9  -2  -24.70   21.90
  -3   9  -2   39.40   30.00
   2   9   2   -5.30   22.00
   2   9   2   21.90   24.40
  -2  -9  -2  -10.00   21.40
   2   8   2    0.50   22.10
   2   8   2   28.20   20.90
  -2  -8  -2   27.50   13.50
  -2  -8  -2   41.50   22.60
  -2  -8  -2   -9.70   18.10
   2   7   2   -0.50   13.50
   2   7   2   27.50   22.10
  -2  -7  -2   13.90   11.40
  -2  -7  -2   33.20   20.20
  -2  -7  -2    0.80   10.30
  -2  -7  -2    4.70   16.50
   2   6   2  581.64   49.00
   2   6   2  514.55   59.69
   2   6   2  473.85   51.39
  -2  -6  -2  581.84   58.19
  -2  -6  -2  587.44   38.70
  -2  -6  -2  535.35   35.30
  -2  -6  -2  574.64   57.59
   2   5   2   85.79   25.20
   2   5   2   90.49   19.60
   2   5   2  138.89   28.90
  -2  -5  -2  126.69   16.70
  -2  -5  -2  103.99   16.40
  -2  -5  -2   74.39   23.60
  -2  -5  -2  108.59   27.80
  -2  -5  -2  112.89   21.10
   2   4   2   80.79   20.90
   2   4   2   72.99   13.40
   2   4   2   79.59   14.30
   2   4   2  110.79   25.70
  -2  -4  -2  113.89   14.50
  -2  -4  -2   79.49   21.10
  -2  -4  -2   85.69   15.50
  -2  -4  -2   57.89   19.50
  -2  -4  -2  102.19   23.80
   2   3   2  484.15   41.60
   2   3   2  485.75   39.60
   2   3   2  447.86   26.30
   2   3   2  496.45   40.60
   2   3   2  478.35   25.80
  -2  -3  -2  507.95   26.00
  -2  -3  -2  465.75   27.00
  -2  -3  -2  458.45   39.30
  -2  -3  -2  427.76   38.70
  -2  -3  -2  481.05   39.10
  -2  -3  -2  402.46   43.40
   2   2   2  837.02   23.60
   2   2   2  891.71   36.60
   2   2   2  804.92   45.00
   2   2   2  869.81   48.40
   2   2   2  936.61   53.39
  -2  -2  -2  853.51   36.10
  -2  -2  -2  888.11   23.60
  -2  -2  -2  866.51   48.70
  -2  -2  -2  911.51   49.50
  -2  -2  -2  814.12   43.60
   2   1   2 2524.15   82.99
   2   1   2 2381.46   69.09
   2   1   2 2446.16   78.79
   2   1   2 2420.26   68.09
  -2  -1  -2 2400.06   79.09
  -2  -1  -2 2372.76   67.19
  -2  -1  -2 2461.25   79.39
  -2  -1  -2 2401.96   79.29
   2   0   2 6771.52  151.98
   2   0   2 6743.42  152.48
   2   0   2 6668.03  143.49
   2   0   2 6270.87  119.99
   2   0   2 6912.51  150.68
   2   0   2 6768.92  121.39
   2   0   2 6654.03  130.29
  -2   0  -2 6529.85  130.09
  -2   0  -2 6278.37  139.79
  -2   0  -2 6719.73  150.78
  -2   0  -2 6689.03  150.08
  -2   0  -2 6482.95  148.59
   2  -1   2 2398.16   81.39
   2  -1   2 2392.86   78.09
   2  -1   2 2479.25   80.79
   2  -1   2 2507.65   80.79
   2  -1   2 2457.15   74.79
   2  -1   2 2349.17   57.79
   2  -1   2 2393.76   57.09
  -2   1  -2 2351.16   77.39
  -2   1  -2 2385.76   77.59
  -2   1  -2 2424.26   81.89
  -2   1  -2 2337.77   57.69
  -2   1  -2 2456.75   57.39
  -2   1  -2 2315.87   73.29
   2  -2   2  892.31   57.69
   2  -2   2  742.53   44.60
   2  -2   2  835.42   48.40
   2  -2   2  869.31   48.30
   2  -2   2  862.21   39.20
  -2   2  -2  791.22   48.90
  -2   2  -2  836.32   38.20
  -2   2  -2  879.81   54.29
  -2   2  -2  836.82   48.70
   2  -3   2  451.05   34.60
   2  -3   2  481.75   39.40
   2  -3   2  484.35   40.00
   2  -3   2  456.75   40.00
   2  -3   2  556.64   43.10
  -2   3  -2  536.15   42.70
  -2   3  -2  517.25   43.60
  -2   3  -2  404.66   35.40
   2  -4   2   75.69   19.40
   2  -4   2   80.59   21.80
   2  -4   2   68.79   18.50
  -2   4  -2   97.89   21.50
  -2   4  -2   95.99   21.10
  -2   4  -2   52.09   16.20
   2  -5   2  108.19   28.20
   2  -5   2  109.19   28.30
  -2   5  -2  152.78   33.20
  -2   5  -2  136.99   11.80
  -2   5  -2  113.69   10.40
   2  -6   2  634.94   61.49
   2  -6   2  603.54   59.39
   2  -6   2  545.55   54.19
  -2   6  -2  479.15   53.89
  -2   6  -2  509.15   52.19
  -2   6  -2  520.75   57.59
  -2   6  -2  488.95   26.20
  -2   6  -2  530.35   28.20
   2  -7   2   41.20   19.90
   2  -7   2   23.00   17.10
   2  -7   2  -32.40   13.30
  -2   7  -2  -26.00   14.50
  -2   7  -2   23.60   17.90
  -2   7  -2    8.40    9.70
  -2   7  -2    1.00   14.30
   2  -8   2   43.00   24.70
   2  -8   2    9.40   15.40
   2  -8   2  -31.10   14.10
  -2   8  -2   50.79   23.20
  -2   8  -2    7.70   18.00
  -2   8  -2   12.30   12.40
  -2   8  -2   15.60   18.00
   2  -9   2   24.40   29.30
   2  -9   2   19.70   25.90
  -2   9  -2   26.80   26.10
  -2   9  -2   36.50   21.70
  -2   9  -2   56.99   27.70
   1   9   2   25.90   23.00
   1   9   2  -24.60   18.20
   1   9   2  -26.10   16.70
  -1  -9  -2  -32.20   18.70
  -1  -9  -2   -0.60   24.10
  -1  -9  -2   -6.50   16.60
   1   8   2  -11.10   15.30
   1   8   2   31.70   16.10
   1   8   2   -9.70   14.80
  -1  -8  -2   13.50   14.90
  -1  -8  -2   -4.70   14.50
  -1  -8  -2   -2.90   16.00
   1   7   2   10.90   16.20
   1   7   2   10.60   11.60
   1   7   2   31.80   20.30
  -1  -7  -2  -10.90   11.40
  -1  -7  -2   -2.70   13.80
  -1  -7  -2   -5.10   10.60
   1   6   2    1.70   11.70
   1   6   2   14.30   10.30
   1   6   2    5.40   10.70
  -1  -6  -2   -1.60    9.70
  -1  -6  -2   -5.80    9.00
  -1  -6  -2   -3.20    9.50
  -1  -6  -2   11.20   12.00
   1   5   2  119.69   28.30
   1   5   2   65.89   16.70
   1   5   2  115.79   25.60
  -1  -5  -2   95.89   17.20
  -1  -5  -2   86.29   19.30
  -1  -5  -2   85.19   16.50
  -1  -5  -2   84.69   20.90
  -1  -5  -2   96.29   22.70
   1   4   2   13.60    9.10
   1   4   2   67.09   19.00
   1   4   2   16.80    8.00
   1   4   2   26.10    9.00
  -1  -4  -2   25.50    8.50
  -1  -4  -2   22.20   13.00
  -1  -4  -2   52.59   15.50
  -1  -4  -2   31.90    8.30
  -1  -4  -2   19.30    8.70
  -1  -4  -2   29.70   12.80
   1   3   2  166.68   22.80
   1   3   2  211.58   26.30
   1   3   2  194.48   26.50
   1   3   2  232.28   20.00
  -1  -3  -2  196.28   24.00
  -1  -3  -2  219.58   19.30
  -1  -3  -2  206.98   25.40
  -1  -3  -2  209.98   25.00
  -1  -3  -2  204.38   19.10
  -1  -3  -2  207.78   18.60
  -1  -3  -2  226.68   28.10
   1   2   2 2203.58   60.79
   1   2   2 2082.79   74.09
   1   2   2 2125.99   73.19
   1   2   2 2153.78   71.09
   1   2   2 2235.48   56.29
  -1  -2  -2 2182.58   60.79
  -1  -2  -2 2180.78   72.39
  -1  -2  -2 2155.88   73.09
  -1  -2  -2 1995.80   71.79
  -1  -2  -2 2175.78   54.89
  -1  -2  -2 2108.69   71.39
   1   1   2 5704.13   97.09
   1   1   2 5898.71  130.19
   1   1   2 5817.62  120.49
   1   1   2 5882.11  125.09
   1   1   2 5843.62  125.29
   1   1   2 5732.13  119.19
  -1  -1  -2 5940.41  125.49
  -1  -1  -2 5604.34   96.99
  -1  -1  -2 5641.14  119.29
  -1  -1  -2 6039.00   97.69
  -1  -1  -2 5883.21  125.89
  -1  -1  -2 5979.30  131.29
   1   0   2   56.39   10.50
   1   0   2   71.49   11.50
   1   0   2   69.29    9.80
   1   0   2   61.19   10.40
   1   0   2   44.10    8.80
   1   0   2   66.39    8.40
  -1   0  -2   54.09   10.30
  -1   0  -2   59.89   10.20
  -1   0  -2   56.69    9.20
  -1   0  -2   70.99    8.00
  -1   0  -2   60.19   10.00
  -1   0  -2   59.79   10.30
   1  -1   2 5920.31  128.79
   1  -1   2 5817.42  128.09
   1  -1   2 6123.39  131.79
   1  -1   2 5627.34  102.79
   1  -1   2 5845.92  126.39
  -1   1  -2 6080.29  128.79
  -1   1  -2 5967.30  128.49
  -1   1  -2 5626.14  102.19
  -1   1  -2 5633.24  109.39
  -1   1  -2 5770.62  126.89
  -1   1  -2 5707.63  129.39
   1  -2   2 2093.39   67.09
   1  -2   2 2242.78   77.49
   1  -2   2 2346.37   78.79
   1  -2   2 2299.27   76.29
   1  -2   2 2308.57   75.29
  -1   2  -2 2182.28   76.69
  -1   2  -2 2139.19   43.90
  -1   2  -2 2231.98   74.89
  -1   2  -2 2118.59   44.30
  -1   2  -2 2144.49   74.59
   1  -3   2  231.98   26.40
   1  -3   2  180.88   23.60
   1  -3   2  206.98   23.80
   1  -3   2  182.68   21.00
   1  -3   2  223.08   26.40
  -1   3  -2  164.08   22.60
  -1   3  -2  251.17   26.20
  -1   3  -2  216.58   14.20
  -1   3  -2  214.98   26.20
  -1   3  -2  201.28   13.80
  -1   3  -2  197.58   23.20
   1  -4   2   37.80   12.30
   1  -4   2   33.30   13.00
   1  -4   2   10.20    5.60
  -1   4  -2   26.10    7.90
  -1   4  -2   20.50   10.00
  -1   4  -2   30.70   12.10
  -1   4  -2   22.50   11.50
  -1   4  -2   23.70    6.40
   1  -5   2  103.89   26.30
   1  -5   2  110.69   25.50
  -1   5  -2   86.79   22.70
  -1   5  -2   87.99   15.80
  -1   5  -2  113.39   15.70
  -1   5  -2  127.89   24.80
   1  -6   2   64.89   20.70
   1  -6   2    9.10   14.80
   1  -6   2   -3.90    7.40
  -1   6  -2   14.30   11.70
  -1   6  -2   18.80   10.00
  -1   6  -2   21.10   14.90
  -1   6  -2   -1.90   12.60
  -1   6  -2   16.60   10.70
   1  -7   2  -10.60   10.10
   1  -7   2    9.10   13.90
   1  -7   2   -8.20    9.60
  -1   7  -2   14.10   15.10
  -1   7  -2    4.70    8.50
  -1   7  -2  -10.20   12.30
  -1   7  -2   -5.50   12.20
  -1   7  -2    3.80   13.70
   1  -8   2  -23.20   14.90
   1  -8   2    7.00   17.70
   1  -8   2   -3.40   16.20
  -1   8  -2  -12.50   10.00
  -1   8  -2    3.30   17.20
  -1   8  -2   -9.10   16.90
  -1   8  -2  -14.00   14.30
   1  -9   2   -5.20   21.90
   1  -9   2  -11.60   18.70
  -1   9  -2  -41.60   23.10
  -1   9  -2    0.60   22.00
   0   9   2   -5.20   20.00
   0   9   2   -9.50   22.10
   0   9   2   10.20   23.20
   0  -9  -2   26.80   24.40
   0  -9  -2   -2.90   19.50
   0  -9  -2   26.90   21.50
   0   8   2   -3.80   13.20
   0   8   2   -8.70   17.20
   0   8   2   -6.80   17.50
   0  -8  -2  -18.60   14.30
   0  -8  -2   -6.40   14.40
   0  -8  -2    1.00   13.40
   0   7   2   10.40   10.80
   0   7   2  -19.60   12.30
   0   7   2   44.20   17.90
   0  -7  -2   -4.00   12.90
   0  -7  -2   17.20   12.40
   0   6   2   12.30   16.60
   0   6   2   19.70   13.80
   0  -6  -2   14.30    9.40
   0  -6  -2   22.10   13.50
   0  -6  -2   30.30   12.80
   0   5   2    4.80    8.90
   0   5   2   22.50   14.90
   0   5   2    8.00    8.40
   0  -5  -2   21.40   10.50
   0  -5  -2   18.40    8.70
   0  -5  -2   24.70    9.90
   0  -5  -2   28.50   14.00
   0   4   2   76.69   20.30
   0   4   2   89.79   18.50
   0   4   2   98.39   20.50
   0   4   2   98.89   19.90
   0  -4  -2  115.39   20.40
   0  -4  -2   91.99   16.30
   0  -4  -2   66.69   14.80
   0  -4  -2  105.69   20.50
   0  -4  -2   83.09   19.20
   0  -4  -2  116.79   23.50
   0   3   2  620.14   44.10
   0   3   2  655.83   39.10
   0   3   2  623.04   38.30
   0   3   2  586.74   37.70
   0   3   2  668.73   37.70
   0  -3  -2  643.64   39.60
   0  -3  -2  695.53   40.00
   0  -3  -2  605.14   38.00
   0  -3  -2  679.13   45.50
   0  -3  -2  624.24   36.10
   0  -3  -2  697.83   41.90
   0   2   2  695.93   39.00
   0   2   2  710.03   34.20
   0   2   2  751.02   41.10
   0   2   2  715.63   33.50
   0   2   2  761.22   35.00
   0   2   2  762.42   34.80
   0  -2  -2  635.64   33.20
   0  -2  -2  723.13   33.80
   0  -2  -2  713.43   34.00
   0  -2  -2  714.13   34.50
   0  -2  -2  740.23   39.30
   0  -2  -2  717.23   35.80
   0   1   2 1429.46   40.20
   0   1   2 1386.16   45.20
   0   1   2 1463.25   46.20
   0   1   2 1442.66   38.80
   0   1   2 1408.56   42.70
   0   1   2 1476.35   43.90
   0  -1  -2 1427.56   39.30
   0  -1  -2 1414.46   44.70
   0  -1  -2 1396.26   43.10
   0  -1  -2 1453.85   45.40
   0  -1  -2 1405.66   40.10
   0   0   2  215.68   13.20
   0   0   2  176.78    9.30
   0   0   2  212.28    9.90
   0   0   2  206.08   11.00
   0   0   2  214.18   12.50
   0   0   2  189.98    9.70
   0   0   2  216.68   15.50
   0   0  -2  211.38   10.00
   0   0  -2  206.48   11.00
   0   0  -2  209.68   13.60
   0   0  -2  203.08   10.00
   0   0  -2  209.68    9.90
   0  -1   2 1482.45   45.40
   0  -1   2 1383.26   38.30
   0  -1   2 1340.07   45.10
   0  -1   2 1435.06   44.40
   0  -1   2 1409.56   43.00
   0  -1   2 1502.25   42.90
   0   1  -2 1441.76   47.20
   0   1  -2 1384.66   41.70
   0   1  -2 1405.96   43.60
   0   1  -2 1428.66   44.50
   0  -2   2  729.93   32.90
   0  -2   2  715.53   37.90
   0  -2   2  725.53   38.40
   0  -2   2  742.13   38.20
   0  -2   2  732.63   38.10
   0  -2   2  720.03   30.60
   0   2  -2  707.23   29.70
   0   2  -2  670.23   36.50
   0   2  -2  718.53   38.70
   0   2  -2  690.73   29.90
   0   2  -2  708.93   32.60
   0   2  -2  699.23   38.40
   0  -3   2  702.43   45.10
   0  -3   2  704.23   44.90
   0  -3   2  617.74   34.90
   0  -3   2  700.53   50.89
   0  -3   2  622.84   33.30
   0  -3   2  664.83   49.70
   0   3  -2  682.43   35.00
   0   3  -2  666.53   44.50
   0   3  -2  636.44   42.80
   0   3  -2  680.13   36.00
   0   3  -2  671.63   36.10
   0   3  -2  678.63   43.30
   0  -4   2   89.99   21.80
   0  -4   2   88.99   17.60
   0  -4   2  105.09   22.90
   0  -4   2   69.49   14.60
   0   4  -2   99.79   17.80
   0   4  -2   88.19   16.50
   0   4  -2   80.99   19.90
   0   4  -2  133.59   18.10
   0   4  -2  106.19   22.20
   0  -5   2   40.40   12.50
   0  -5   2   18.60    9.00
   0  -5   2   23.40   11.40
   0  -5   2   18.00    7.70
   0  -5   2   30.90   13.00
   0   5  -2   26.10   12.60
   0   5  -2   18.10    9.60
   0   5  -2   24.80   14.60
   0   5  -2   14.70   10.70
   0   5  -2   17.70    9.20
   0  -6   2   33.20   17.40
   0  -6   2   37.50   19.80
   0  -6   2    9.80   11.40
   0   6  -2    9.60   15.90
   0   6  -2    8.10   14.40
   0   6  -2   48.50   14.10
   0   6  -2   22.40   13.40
   0   6  -2   30.50   11.00
   0  -7   2   16.10   14.20
   0  -7   2   10.00   13.30
   0  -7   2   23.40   15.50
   0   7  -2   30.00   18.30
   0   7  -2   26.10   12.80
   0   7  -2    7.30   15.20
   0   7  -2   -2.10   14.20
   0  -8   2   -3.70   16.80
   0  -8   2   -0.50   15.20
   0  -8   2   14.70   19.00
   0   8  -2   39.80   20.90
   0   8  -2   -7.30   17.30
   0   8  -2  -18.60   14.90
   0  -9   2   21.50   20.20
   0  -9   2   11.00   25.80
   0  -9   2  -20.40   17.50
   0   9  -2   -5.00   17.60
   0   9  -2   -7.80   20.90
   0   9  -2    8.80   21.50
  -1   9   2   -9.50   22.10
  -1   9   2   44.70   21.40
   1  -9  -2   -0.80   18.50
   1  -9  -2   27.70   22.90
   1  -9  -2    4.30   20.80
  -1   8   2    1.20   12.70
  -1   8   2   14.60   18.80
   1  -8  -2   -6.70   15.10
   1  -8  -2    1.50   17.00
   1  -8  -2   -0.40   13.10
  -1   7   2   75.89   20.70
  -1   7   2   57.59   23.10
   1  -7  -2   76.89   20.40
   1  -7  -2   91.59   27.90
  -1   6   2  210.88   29.00
  -1   6   2  187.88   33.80
  -1   6   2  155.58   35.80
   1  -6  -2  191.28   35.20
   1  -6  -2  146.59   30.20
  -1   5   2   17.10    7.50
  -1   5   2  -14.00    8.00
  -1   5   2   30.30   11.30
   1  -5  -2   15.40   11.30
   1  -5  -2  -10.10    7.30
   1  -5  -2   11.70    8.40
   1  -5  -2    5.60    6.70
  -1   4   2  534.55   35.90
  -1   4   2  444.06   42.40
  -1   4   2  521.75   43.50
  -1   4   2  487.05   39.10
  -1   4   2  577.64   42.70
   1  -4  -2  493.35   34.80
   1  -4  -2  386.46   34.00
   1  -4  -2  525.45   41.40
   1  -4  -2  531.95   41.60
  -1   3   2  422.46   33.10
  -1   3   2  375.66   33.20
  -1   3   2  353.36   33.60
  -1   3   2  380.16   26.80
  -1   3   2  352.16   28.00
   1  -3  -2  447.06   35.60
   1  -3  -2  393.66   38.80
   1  -3  -2  446.36   34.20
   1  -3  -2  410.56   30.70
   1  -3  -2  414.16   31.10
   1  -3  -2  356.56   25.60
   1  -3  -2  387.06   30.50
  -1   2   2 1911.71   66.79
  -1   2   2 1702.73   64.39
  -1   2   2 1799.92   55.69
  -1   2   2 1835.12   57.09
  -1   2   2 1897.01   69.69
  -1   2   2 1799.92   64.29
  -1   2   2 1809.92   55.49
   1  -2  -2 1730.93   63.79
   1  -2  -2 1793.12   56.99
   1  -2  -2 1861.91   67.99
   1  -2  -2 1825.22   55.29
   1  -2  -2 1802.22   64.69
   1  -2  -2 1821.72   57.29
   1  -2  -2 1836.32   64.79
  -1   1   2 4442.56   87.99
  -1   1   2 4700.63  105.79
  -1   1   2 4580.54  105.99
  -1   1   2 4487.75  105.19
  -1   1   2 4626.14  106.09
   1  -1  -2 4551.64  105.29
   1  -1  -2 4569.14  105.69
   1  -1  -2 4679.23   97.99
   1  -1  -2 4551.34  104.49
   1  -1  -2 4419.66   88.69
   1  -1  -2 4455.55   88.39
   1  -1  -2 4687.53  106.19
  -1   0   2  149.19   13.70
  -1   0   2  163.58   14.00
  -1   0   2  153.58   13.90
  -1   0   2  163.98   12.80
  -1   0   2  147.09    8.70
  -1   0   2  155.08    9.30
  -1   0   2  170.28   14.10
   1   0  -2  155.88   14.20
   1   0  -2  159.48   13.80
   1   0  -2  137.49   12.70
   1   0  -2  153.18   11.90
   1   0  -2  151.08    9.10
   1   0  -2  194.58   14.80
   1   0  -2  161.88    9.20
  -1  -1   2 4413.16   98.39
  -1  -1   2 4498.65  103.29
  -1  -1   2 4384.86   98.49
  -1  -1   2 4394.16   81.89
  -1  -1   2 4439.66   98.79
  -1  -1   2 4358.46  104.09
   1   1  -2 4402.56   98.69
   1   1  -2 4663.73  107.69
   1   1  -2 4551.14  100.29
   1   1  -2 4351.86   82.29
   1   1  -2 4611.94  103.49
  -1  -2   2 1816.92   68.09
  -1  -2   2 1799.82   43.50
  -1  -2   2 1847.42   62.99
  -1  -2   2 1929.21   66.79
  -1  -2   2 1857.21   61.99
  -1  -2   2 1770.62   64.59
   1   2  -2 1808.42   71.79
   1   2  -2 1871.61   65.99
   1   2  -2 1852.71   63.39
   1   2  -2 1791.02   43.90
   1   2  -2 1729.53   72.09
   1   2  -2 1906.61   70.49
  -1  -3   2  391.66   30.80
  -1  -3   2  428.26   23.60
  -1  -3   2  402.56   35.00
  -1  -3   2  391.76   30.90
  -1  -3   2  416.16   34.60
  -1  -3   2  354.96   32.10
   1   3  -2  455.55   35.90
   1   3  -2  392.06   36.10
   1   3  -2  426.96   32.80
   1   3  -2  383.76   21.80
   1   3  -2  404.06   31.90
   1   3  -2  410.16   31.70
  -1  -4   2  544.05   30.40
  -1  -4   2  558.24   45.90
  -1  -4   2  498.85   40.00
  -1  -4   2  637.24   49.20
  -1  -4   2  503.65   39.10
  -1  -4   2  540.25   30.90
   1   4  -2  575.74   43.90
   1   4  -2  525.15   39.70
   1   4  -2  503.45   29.70
   1   4  -2  475.45   39.50
   1   4  -2  559.04   48.80
  -1  -5   2   -3.20    8.50
  -1  -5   2    0.90    5.70
  -1  -5   2    0.10    7.50
  -1  -5   2    7.00    6.70
   1   5  -2   10.50    7.00
   1   5  -2  -14.10    6.80
   1   5  -2   21.30   16.10
   1   5  -2    9.00    8.20
  -1  -6   2  178.38   24.60
  -1  -6   2  198.18   40.00
  -1  -6   2  177.58   37.80
   1   6  -2  168.48   38.50
   1   6  -2  180.68   36.70
  -1  -7   2   61.19   18.30
  -1  -7   2   46.60   13.40
  -1  -7   2   25.60   18.10
  -1  -7   2   52.09   21.50
   1   7  -2   75.29   20.10
   1   7  -2   63.59   24.40
   1   7  -2   82.69   29.40
  -1  -8   2   11.90   18.70
  -1  -8   2   -0.90   15.50
  -1  -8   2   11.70   11.10
   1   8  -2  -19.00   14.10
   1   8  -2    7.90   20.10
   1   8  -2   -0.30   14.00
  -1  -9   2   -7.60   18.80
  -1  -9   2  -14.90   16.90
  -1  -9   2   -6.90   19.00
   1   9  -2  -11.40   17.20
   1   9  -2    4.40   24.30
   1   9  -2  -15.70   23.00
  -2   9   2   -3.10   20.70
  -2   9   2  -17.20   24.80
  -2   9   2    3.30   25.90
   2  -9  -2   37.90   24.30
   2  -9  -2    1.20   19.40
   2  -9  -2  -19.00   17.40
  -2   8   2  -13.90   15.90
  -2   8   2   23.80   23.10
  -2   8   2   32.30   17.40
   2  -8  -2   22.10   16.30
   2  -8  -2   25.10   21.80
   2  -8  -2   57.79   22.90
  -2   7   2   94.79   21.70
  -2   7   2   67.29   25.20
  -2   7   2   96.89   26.60
   2  -7  -2   80.09   27.10
   2  -7  -2   38.30   17.90
   2  -7  -2   75.59   23.10
  -2   6   2   17.20   14.70
  -2   6   2   12.60   12.60
  -2   6   2   35.60   11.10
  -2   6   2   13.00   15.60
   2  -6  -2   13.30    9.70
   2  -6  -2   31.10   14.30
   2  -6  -2   11.40   10.80
   2  -6  -2   24.30   16.80
  -2   5   2  135.39   32.00
  -2   5   2   94.89   24.90
  -2   5   2   94.19   25.60
  -2   5   2   98.39   17.20
   2  -5  -2   87.59   23.80
   2  -5  -2  118.89   26.30
   2  -5  -2  101.39   28.60
   2  -5  -2  134.19   21.40
  -2   4   2  132.59   26.40
  -2   4   2  126.59   23.20
  -2   4   2  151.78   18.60
  -2   4   2  142.49   24.30
  -2   4   2  128.59   26.10
   2  -4  -2  139.29   25.40
   2  -4  -2  131.99   24.00
   2  -4  -2  174.78   18.60
   2  -4  -2  189.48   25.70
  -2   3   2  253.37   30.00
  -2   3   2  284.77   26.00
  -2   3   2  250.77   28.40
  -2   3   2  289.77   31.90
  -2   3   2  280.57   20.90
   2  -3  -2  264.07   26.20
   2  -3  -2  263.97   25.40
   2  -3  -2  219.28   28.00
   2  -3  -2  278.87   21.00
   2  -3  -2  285.17   31.10
   2  -3  -2  230.88   26.70
   2  -3  -2  290.27   30.50
  -2   2   2  240.58   20.40
  -2   2   2  205.58   23.90
  -2   2   2  262.07   27.30
  -2   2   2  276.47   25.90
  -2   2   2  211.58   19.40
  -2   2   2  217.88   17.50
   2  -2  -2  225.48   17.30
   2  -2  -2  253.87   24.80
   2  -2  -2  223.78   24.80
   2  -2  -2  234.98   20.90
   2  -2  -2  247.18   25.90
   2  -2  -2  236.38   25.90
   2  -2  -2  206.38   18.70
  -2   1   2 1570.34   49.10
  -2   1   2 1547.85   50.89
  -2   1   2 1604.24   60.09
  -2   1   2 1642.74   61.09
  -2   1   2 1572.24   48.50
   2  -1  -2 1662.93   61.29
   2  -1  -2 1659.93   61.29
   2  -1  -2 1544.15   48.80
   2  -1  -2 1586.54   60.29
   2  -1  -2 1508.75   48.00
   2  -1  -2 1563.04   49.60
   2  -1  -2 1557.94   49.90
   2  -1  -2 1617.54   50.49
   2  -1  -2 1532.25   56.59
  -2   0   2 9176.78  185.98
  -2   0   2 8708.83  178.98
  -2   0   2 8878.71  182.78
   2   0  -2 9056.09  173.88
   2   0  -2 9058.49  184.28
   2   0  -2 9236.08  182.38
   2   0  -2 9415.96  187.68
   2   0  -2 9190.88  178.08
   2   0  -2 9310.57  178.48
   2   0  -2 9242.17  182.48
   2   0  -2 9232.88  185.68
   2   0  -2 9163.88  184.08
  -2  -1   2 1635.64   52.59
  -2  -1   2 1615.54   62.39
  -2  -1   2 1571.14   55.79
  -2  -1   2 1621.24   60.99
   2   1  -2 1549.24   54.89
   2   1  -2 1624.94   61.89
   2   1  -2 1585.24   55.99
   2   1  -2 1510.75   40.80
   2   1  -2 1637.14   60.99
   2   1  -2 1669.43   61.79
   2   1  -2 1624.44   53.39
   2   1  -2 1477.55   58.69
  -2  -2   2  211.68   22.80
  -2  -2   2  247.28   21.30
  -2  -2   2  236.58   25.40
  -2  -2   2  264.57   25.60
  -2  -2   2  250.47   25.40
  -2  -2   2  189.28   23.50
   2   2  -2  223.68   23.40
   2   2  -2  235.28   25.90
   2   2  -2  253.47   27.20
   2   2  -2  229.38   25.60
  -2  -3   2  200.08   27.40
  -2  -3   2  266.07   30.00
  -2  -3   2  245.18   26.80
  -2  -3   2  256.97   24.30
   2   3  -2  291.87   26.20
   2   3  -2  194.08   25.10
   2   3  -2  289.67   32.40
   2   3  -2  257.77   29.50
   2   3  -2  248.88   27.80
  -2  -4   2  180.98   31.20
  -2  -4   2  163.68   11.70
  -2  -4   2  159.68   25.80
  -2  -4   2  157.58   10.20
  -2  -4   2   98.79   22.60
   2   4  -2  125.09   28.20
   2   4  -2  183.38   24.90
   2   4  -2  191.58   26.70
  -2  -5   2   90.99   23.30
  -2  -5   2  137.09   28.70
  -2  -5   2  118.89   12.70
  -2  -5   2  131.69   13.00
   2   5  -2  102.09   25.50
   2   5  -2  116.39   23.60
   2   5  -2   99.99   24.20
  -2  -6   2   13.30    7.50
  -2  -6   2   21.50   15.80
  -2  -6   2    6.10   12.70
  -2  -6   2    5.50    9.70
   2   6  -2   31.20   19.90
   2   6  -2   20.40   11.70
   2   6  -2   13.50   11.90
  -2  -7   2   53.09   11.80
  -2  -7   2   84.39   14.90
  -2  -7   2   61.19   25.10
  -2  -7   2   57.89   24.20
   2   7  -2   77.39   26.20
   2   7  -2   91.59   26.60
   2   7  -2   62.79   27.10
  -2  -8   2   44.90   23.80
  -2  -8   2   54.09   28.70
  -2  -8   2   37.80   11.10
   2   8  -2   28.60   25.80
   2   8  -2    7.50   17.70
   2   8  -2   34.30   22.10
  -2  -9   2  -17.30   18.30
  -2  -9   2  -14.40   18.50
   2   9  -2   38.90   27.70
   2   9  -2  -43.60   16.60
   2   9  -2   22.70   24.10
  -3   9   2  -27.20   23.60
  -3   9   2   -3.10   21.50
   3  -9  -2    5.50   23.50
   3  -9  -2  -39.00   19.70
   3  -9  -2  -31.30   20.50
  -3   8   2  -20.50   17.70
  -3   8   2   -3.00   19.90
  -3   8   2   -0.20   13.70
   3  -8  -2   19.30   20.80
   3  -8  -2   17.40   19.20
   3  -8  -2  -21.80   16.20
  -3   7   2  -12.60   13.40
  -3   7   2   25.70   22.30
  -3   7   2   19.60   11.30
   3  -7  -2   -8.10   10.90
   3  -7  -2    7.80   16.40
   3  -7  -2   -0.30   13.90
  -3   6   2   18.00   15.20
  -3   6   2   30.00   15.50
  -3   6   2   55.49   13.30
  -3   6   2   17.40   13.70
   3  -6  -2   21.90   14.30
   3  -6  -2   29.90   16.50
   3  -6  -2   17.90   16.20
   3  -6  -2   -4.70    7.70
  -3   5   2  195.38   36.40
  -3   5   2  119.49   30.00
  -3   5   2  150.08   17.60
  -3   5   2  161.98   31.30
   3  -5  -2  147.89   32.00
   3  -5  -2  118.09   29.10
   3  -5  -2  137.59   28.10
   3  -5  -2  152.98   18.20
  -3   4   2  388.36   40.60
  -3   4   2  475.05   47.00
  -3   4   2  389.26   43.70
   3  -4  -2  404.96   37.40
   3  -4  -2  383.86   37.60
   3  -4  -2  394.36   43.80
   3  -4  -2  345.07   24.50
  -3   3   2  135.19   26.40
  -3   3   2  167.88   23.60
  -3   3   2  128.89   14.70
  -3   3   2   58.29   17.20
  -3   3   2  106.59   20.50
   3  -3  -2  107.39   22.10
   3  -3  -2  103.09   13.30
   3  -3  -2   89.79   18.30
   3  -3  -2  123.89   22.60
   3  -3  -2   79.09   20.40
  -3   2   2  812.62   43.00
  -3   2   2  770.92   50.59
  -3   2   2  898.41   55.79
  -3   2   2  828.22   37.70
  -3   2   2  829.22   49.00
   3  -2  -2  854.61   45.50
   3  -2  -2  751.72   36.20
   3  -2  -2  916.91   56.29
   3  -2  -2  854.21   45.50
   3  -2  -2  796.02   49.99
   3  -2  -2  810.32   51.89
   3  -2  -2  849.72   49.20
   3  -2  -2  781.32   42.80
  -3   1   2  200.58   21.90
  -3   1   2  216.58   21.20
  -3   1   2  201.38   23.90
  -3   1   2  207.98   20.40
  -3   1   2  225.18   25.00
  -3   1   2  205.68   19.50
  -3   1   2  214.78   23.50
   3  -1  -2  214.98   23.40
   3  -1  -2  246.88   21.10
   3  -1  -2  168.38   18.20
   3  -1  -2  194.78   22.80
   3  -1  -2  231.08   25.10
   3  -1  -2  185.98   19.60
   3  -1  -2  225.88   21.10
   3  -1  -2  195.28   21.70
  -3   0   2  138.69   17.10
  -3   0   2  127.49   18.10
  -3   0   2  161.88   19.90
  -3   0   2  141.79   17.20
  -3   0   2  132.69   16.90
  -3   0   2  122.09   16.40
   3   0  -2  135.09   18.80
   3   0  -2  128.69   16.80
   3   0  -2  120.69   16.00
   3   0  -2  138.39   18.90
   3   0  -2  158.58   18.10
   3   0  -2  135.69   16.10
   3   0  -2  127.69   16.80
   3   0  -2  141.39   17.40
   3   0  -2  142.79   17.10
  -3  -1   2  228.28   25.90
  -3  -1   2  194.28   19.50
  -3  -1   2  218.78   23.20
  -3  -1   2  230.98   23.10
  -3  -1   2  211.88   17.40
  -3  -1   2  235.08   24.60
   3   1  -2  185.48   20.90
   3   1  -2  220.18   24.80
   3   1  -2  208.18   23.70
   3   1  -2  237.08   24.60
   3   1  -2  232.28   26.60
   3   1  -2  208.78   23.60
   3   1  -2  187.28   17.10
   3   1  -2  186.08   18.70
   3   1  -2  198.38   16.90
  -3  -2   2  862.71   52.09
  -3  -2   2  864.31   51.09
  -3  -2   2  872.11   55.89
  -3  -2   2  852.11   52.59
  -3  -2   2  864.51   50.79
  -3  -2   2  820.92   40.20
   3   2  -2  831.32   54.79
   3   2  -2  792.62   40.50
   3   2  -2  794.02   25.00
   3   2  -2  776.92   47.50
   3   2  -2  846.02   53.39
   3   2  -2  927.51   54.99
   3   2  -2  791.72   24.70
  -3  -3   2  143.99   18.60
  -3  -3   2  143.09   25.50
  -3  -3   2  116.39   24.30
   3   3  -2  163.28   20.50
   3   3  -2  177.18   33.00
   3   3  -2   81.59   22.10
  -3  -4   2  387.06   34.00
  -3  -4   2  312.37   50.89
  -3  -4   2  349.47   39.60
   3   4  -2  394.76   33.90
   3   4  -2  443.26   44.50
  -3  -5   2  115.49   28.60
  -3  -5   2  167.38   33.50
   3   5  -2  130.19   27.80
   3   5  -2  149.49   33.50
   3   5  -2  105.09   21.40
  -3  -6   2   25.30   19.40
  -3  -6   2   21.50   18.20
   3   6  -2   40.90   16.20
   3   6  -2   19.70   15.00
  -3  -7   2   31.60   21.60
  -3  -7   2    7.70   11.50
   3   7  -2   -2.00   13.50
   3   7  -2    9.10   15.00
   3   7  -2    6.30   11.90
  -3  -8   2    3.20   18.20
  -3  -8   2    5.50   13.50
   3   8  -2   15.00   15.80
   3   8  -2  -21.60   16.00
   3   8  -2   10.70   18.50
  -3  -9   2  -20.20   23.30
  -3  -9   2   -4.30   24.00
   3   9  -2  -21.50   19.20
   3   9  -2    6.60   27.20
   3   9  -2  -26.70   19.40
  -4   8   2   48.90   26.50
  -4   8   2   38.30   28.50
   4  -8  -2   62.99   31.50
   4  -8  -2   -6.10   18.40
   4  -8  -2   45.00   25.90
  -4   7   2   -9.70    9.10
  -4   7   2    4.60    7.00
  -4   7   2   -1.60   18.00
  -4   7   2   26.80   19.90
   4  -7  -2    0.50   15.90
   4  -7  -2    7.80   17.00
   4  -7  -2  -14.00   12.20
  -4   6   2  120.19   15.80
  -4   6   2   72.49   28.20
  -4   6   2  127.39   31.00
  -4   6   2   59.99   22.40
   4  -6  -2   55.89   24.90
   4  -6  -2   62.49   21.70
   4  -6  -2   64.39   24.00
   4  -6  -2   84.69   13.50
  -4   5   2  201.18   17.60
  -4   5   2  194.38   37.00
  -4   5   2  169.38   36.50
  -4   5   2  143.69   30.60
   4  -5  -2  168.68   17.30
   4  -5  -2  207.88   38.40
   4  -5  -2  141.89   32.60
   4  -5  -2  115.59   26.00
  -4   4   2   47.60   18.10
  -4   4   2   89.19   23.90
  -4   4   2   82.49   23.70
  -4   4   2  107.89   14.70
   4  -4  -2   63.49   18.50
   4  -4  -2   60.39   20.20
   4  -4  -2   61.89   11.40
   4  -4  -2   74.99   20.90
  -4   3   2   58.79   21.50
  -4   3   2   56.19   14.50
  -4   3   2   42.70   15.60
  -4   3   2   51.79   17.00
   4  -3  -2   67.79   17.30
   4  -3  -2   49.10   11.90
   4  -3  -2   43.20   18.30
   4  -3  -2   82.99   21.20
  -4   2   2  156.78   29.70
  -4   2   2  145.09   18.20
  -4   2   2  154.78   24.90
  -4   2   2  176.38   30.20
  -4   2   2  144.69   25.50
   4  -2  -2  128.09   24.60
   4  -2  -2  144.39   17.30
   4  -2  -2  174.78   23.30
   4  -2  -2  129.49   23.00
   4  -2  -2  168.28   29.70
   4  -2  -2  136.09   24.00
  -4   1   2  309.87   29.90
  -4   1   2  286.97   30.40
  -4   1   2  284.77   27.40
  -4   1   2  254.97   25.70
  -4   1   2  260.27   27.50
  -4   1   2  291.57   31.00
   4  -1  -2  284.47   27.60
   4  -1  -2  302.07   27.70
   4  -1  -2  297.87   32.00
   4  -1  -2  277.47   29.00
   4  -1  -2  279.47   27.90
   4  -1  -2  281.77   26.30
   4  -1  -2  348.77   35.90
   4  -1  -2  300.77   31.60
   4  -1  -2  295.37   28.80
  -4   0   2   70.39   16.10
  -4   0   2   72.99   18.20
  -4   0   2   62.49   15.50
  -4   0   2   79.49   16.10
  -4   0   2   67.79   16.10
  -4   0   2   42.20   13.00
   4   0  -2   64.09   15.40
   4   0  -2   75.29   16.80
   4   0  -2   76.49   17.50
   4   0  -2   49.90   12.70
   4   0  -2   55.79   14.80
   4   0  -2   75.59   17.30
   4   0  -2   51.89   13.10
   4   0  -2   69.49   15.30
   4   0  -2   52.69   14.90
   4   0  -2   80.49   17.50
  -4  -1   2  304.27   31.00
  -4  -1   2  306.77   30.80
  -4  -1   2  292.47   25.00
  -4  -1   2  360.46   33.30
  -4  -1   2  298.67   33.10
   4   1  -2  281.77   25.60
   4   1  -2  328.97   31.80
   4   1  -2  335.07   35.10
   4   1  -2  259.67   25.40
   4   1  -2  323.17   31.90
   4   1  -2  329.57   32.30
   4   1  -2  293.37   25.00
   4   1  -2  250.27   28.00
   4   1  -2  297.07   25.20
  -4  -2   2  173.38   29.20
  -4  -2   2  134.39   13.80
  -4  -2   2  135.99   26.00
  -4  -2   2  134.49   17.50
  -4  -2   2  111.79   23.00
   4   2  -2  112.49   24.00
   4   2  -2  138.49   25.70
   4   2  -2  146.19   29.20
   4   2  -2  142.39   18.80
   4   2  -2  154.48   18.60
   4   2  -2  140.69   14.20
   4   2  -2  129.59   13.70
  -4  -3   2   26.20   14.90
  -4  -3   2   51.29   12.70
  -4  -3   2   24.00   13.70
   4   3  -2   77.29   26.90
   4   3  -2   69.19   15.20
   4   3  -2   77.59   22.00
  -4  -4   2   50.19   19.30
  -4  -4   2   47.70   12.70
  -4  -4   2   57.39   19.60
   4   4  -2   48.90   21.80
   4   4  -2  115.19   31.10
   4   4  -2   63.59   15.90
  -4  -5   2  110.59   25.90
  -4  -5   2  190.88   35.70
  -4  -5   2  136.89   32.90
   4   5  -2  118.59   30.70
   4   5  -2  220.08   41.60
  -4  -6   2   67.89   25.80
  -4  -6   2   88.89   30.80
   4   6  -2   57.79   21.10
   4   6  -2   51.99   24.20
   4   6  -2   90.29   29.70
  -4  -7   2    3.60   15.00
  -4  -7   2    5.20   14.80
   4   7  -2   14.50   18.70
   4   7  -2   24.10   23.40
   4   7  -2   26.20   18.80
  -4  -8   2    6.60   26.80
  -4  -8   2   -3.50   21.20
   4   8  -2   22.40   26.30
   4   8  -2    5.90   17.70
   4   8  -2   25.70   29.50
  -5   8   2   -2.30   24.90
  -5   8   2   11.80   25.40
  -5   8   2   -2.60   25.50
   5  -8  -2   -9.10   15.90
   5  -8  -2   -4.30   25.20
   5  -8  -2   48.90   23.60
  -5   7   2   28.20   20.90
  -5   7   2   23.60   20.60
  -5   7   2   20.30   20.50
   5  -7  -2  -10.10   17.80
   5  -7  -2  -15.40   17.80
   5  -7  -2   10.60   19.70
  -5   6   2    8.60   20.20
  -5   6   2   30.70   13.90
   5  -6  -2    8.20   13.70
   5  -6  -2   13.80   16.40
  -5   5   2  125.29   28.40
  -5   5   2  161.18   32.90
  -5   5   2  141.69   36.30
  -5   5   2  168.78   14.80
   5  -5  -2  179.08   35.90
   5  -5  -2  132.39   35.50
   5  -5  -2  135.09   13.70
   5  -5  -2  171.48   36.00
   5  -5  -2  156.68   14.20
  -5   4   2   68.49   21.30
  -5   4   2  106.19   29.70
  -5   4   2   82.99   21.20
   5  -4  -2  112.19   29.40
   5  -4  -2   91.09   15.10
   5  -4  -2   93.29   22.10
   5  -4  -2  116.69   27.30
  -5   3   2  229.88   32.20
  -5   3   2  216.98   37.20
  -5   3   2  130.19   31.00
  -5   3   2  237.28   23.40
   5  -3  -2  203.88   34.50
   5  -3  -2  198.38   37.70
   5  -3  -2  184.98   20.50
   5  -3  -2  159.98   30.00
   5  -3  -2  180.18   21.80
  -5   2   2  110.29   20.50
  -5   2   2  119.29   23.00
  -5   2   2   90.49   22.10
   5  -2  -2  156.88   22.00
   5  -2  -2  108.09   24.50
   5  -2  -2  135.69   17.80
   5  -2  -2  102.79   23.80
  -5   1   2  277.67   33.10
  -5   1   2  228.78   29.20
  -5   1   2  283.97   30.90
  -5   1   2  191.18   27.00
  -5   1   2  202.28   24.50
   5  -1  -2  246.48   30.40
   5  -1  -2  205.18   27.00
   5  -1  -2  248.08   27.40
   5  -1  -2  250.47   28.10
   5  -1  -2  274.07   33.40
   5  -1  -2  258.97   28.50
   5  -1  -2  304.47   33.00
  -5   0   2  243.98   28.90
  -5   0   2  295.87   32.00
  -5   0   2  272.57   32.20
  -5   0   2  263.77   30.20
  -5   0   2  276.77   32.20
   5   0  -2  287.17   34.80
   5   0  -2  315.77   32.70
   5   0  -2  270.77   31.80
   5   0  -2  239.68   30.30
   5   0  -2  270.97   30.20
   5   0  -2  285.77   31.30
   5   0  -2  239.08   30.00
   5   0  -2  259.67   29.30
  -5  -1   2  251.97   30.90
  -5  -1   2  266.57   26.30
  -5  -1   2  346.67   38.90
  -5  -1   2  288.47   33.90
   5   1  -2  236.38   31.60
   5   1  -2  236.98   30.60
   5   1  -2  264.37   28.00
   5   1  -2  305.77   33.60
   5   1  -2  209.28   25.20
  -5  -2   2  126.59   17.80
   5   2  -2  120.79   16.70
   5   2  -2  103.09   18.80
   5   2  -2  113.49   26.00
   5   2  -2  113.29   19.90
   5   2  -2  119.99   28.40
   5   2  -2  126.79   17.50
  -5  -3   2  197.78   36.70
  -5  -3   2  162.08   21.30
  -5  -3   2  245.18   39.60
   5   3  -2  217.08   15.00
   5   3  -2  186.58   14.00
   5   3  -2  154.68   31.50
   5   3  -2  169.58   21.30
   5   3  -2  191.88   23.10
   5   3  -2  164.78   36.40
  -5  -4   2   80.59   28.00
  -5  -4   2   80.99   26.30
  -5  -4   2   82.29   16.90
   5   4  -2   60.19   16.00
   5   4  -2  139.99   37.00
   5   4  -2   87.89   17.70
   5   4  -2  107.99   28.30
  -5  -5   2  156.88   36.30
  -5  -5   2  196.38   42.70
  -5  -5   2  150.68   26.10
   5   5  -2  123.19   34.50
   5   5  -2  112.99   31.50
   5   5  -2  153.88   25.40
  -5  -6   2   20.00   17.50
  -5  -6   2   18.10   18.50
   5   6  -2   31.90   16.90
  -5  -7   2  -13.30   17.50
  -5  -7   2   77.99   26.40
   5   7  -2   27.40   23.40
   5   7  -2   31.40   19.30
   5   7  -2   11.50   19.00
  -5  -8   2   -5.70   18.10
   5   8  -2   -4.20   22.90
   5   8  -2   17.10   23.20
   5   8  -2  -33.50   16.60
  -6   8   2   25.00   25.80
   6  -8  -2  -48.70   21.10
   6  -8  -2   15.70   26.80
  -6   7   2  -11.00   19.80
  -6   7   2   -7.00   20.50
  -6   7   2   18.80   17.70
   6  -7  -2   -4.40   17.90
   6  -7  -2    4.00   23.70
   6  -7  -2   12.60   15.10
  -6   6   2   28.10   20.00
  -6   6   2  -14.80   15.90
  -6   6   2   21.10   19.00
   6  -6  -2  -12.90   14.50
   6  -6  -2   12.00   16.60
   6  -6  -2    1.60   16.80
  -6   5   2  -14.00   10.90
  -6   5   2   -6.00   16.90
   6  -5  -2   10.10    4.70
   6  -5  -2   24.70   19.30
   6  -5  -2  -20.50   14.80
   6  -5  -2   36.60   18.00
  -6   4   2   28.30   16.00
  -6   4   2   22.10   12.60
  -6   4   2   13.40   11.90
  -6   4   2    9.40    8.40
   6  -4  -2    6.90    7.80
   6  -4  -2  -10.80    8.50
   6  -4  -2    5.70   12.30
   6  -4  -2   12.20   13.70
   6  -4  -2    0.70    7.30
  -6   3   2   46.80   14.30
  -6   3   2   45.90   17.90
  -6   3   2   55.19   20.60
   6  -3  -2   48.00   22.20
   6  -3  -2   65.19   17.40
   6  -3  -2   40.50   19.50
   6  -3  -2   26.10   14.90
  -6   2   2   83.09   19.30
  -6   2   2   61.89   18.20
  -6   2   2   84.89   23.20
   6  -2  -2   79.89   25.40
   6  -2  -2  104.29   22.70
   6  -2  -2   81.79   23.60
   6  -2  -2   72.89   17.80
   6  -2  -2  108.89   25.20
  -6   1   2  266.57   34.60
  -6   1   2  295.97   38.50
  -6   1   2  218.18   37.30
  -6   1   2  314.47   37.10
   6  -1  -2  288.67   33.70
   6  -1  -2  222.18   30.50
   6  -1  -2  246.58   33.60
   6  -1  -2  283.17   36.00
   6  -1  -2  297.67   38.70
  -6   0   2  420.46   43.40
  -6   0   2  469.95   44.70
  -6   0   2  403.56   42.70
   6   0  -2  380.26   38.10
   6   0  -2  450.45   43.80
   6   0  -2  406.96   42.50
   6   0  -2  471.75   45.30
   6   0  -2  398.76   43.70
  -6  -1   2  200.48   36.00
  -6  -1   2  276.37   36.30
  -6  -1   2  314.67   32.90
   6   1  -2  269.67   30.80
   6   1  -2  276.47   35.20
   6   1  -2  220.58   30.60
   6   1  -2  230.88   29.90
   6   1  -2  299.17   32.50
   6   1  -2  298.17   37.20
  -6  -2   2  123.89   30.70
  -6  -2   2   82.59   17.10
  -6  -2   2   82.79   20.00
   6   2  -2   65.09   22.30
   6   2  -2   80.29   24.00
   6   2  -2   81.39   18.00
   6   2  -2   80.39   16.80
   6   2  -2   90.69   18.30
  -6  -3   2   74.39   24.00
  -6  -3   2   56.19   22.90
   6   3  -2   64.49   27.60
   6   3  -2   28.20   13.30
   6   3  -2   39.50   10.00
   6   3  -2   34.60   15.10
   6   3  -2   32.90   11.90
  -6  -4   2   12.60   11.20
  -6  -4   2   14.90   13.90
  -6  -4   2    8.60   13.60
   6   4  -2   16.60   18.60
   6   4  -2   -7.30    9.60
   6   4  -2   -2.90    9.20
   6   4  -2    6.00    9.30
  -6  -5   2  -11.90   13.50
  -6  -5   2    5.00   13.00
   6   5  -2   36.60   27.30
   6   5  -2    9.20    9.10
   6   5  -2    2.70   15.10
   6   5  -2  -17.20   10.90
  -6  -6   2    9.10   18.30
  -6  -6   2    5.70   15.30
   6   6  -2   15.50   21.20
   6   6  -2  -20.90   10.80
   6   6  -2    0.20   15.30
  -6  -7   2   27.10   23.30
   6   7  -2   28.00   29.70
   6   7  -2  -16.90   18.90
   6   8  -2   32.10   28.70
  -7   7   2  -19.30   21.60
  -7   7   2    3.40   25.30
  -7   7   2   -1.60   28.90
   7  -7  -2   -4.00   21.60
   7  -7  -2   77.19   29.80
   7  -7  -2  -23.80   31.60
  -7   6   2    0.30   17.90
  -7   6   2    9.80   22.30
   7  -6  -2   -2.10   22.00
   7  -6  -2   -1.10   13.80
   7  -6  -2   -1.40   15.80
  -7   5   2   -0.20   16.20
  -7   5   2   -2.10   12.70
  -7   5   2  -23.50   17.80
   7  -5  -2    5.80   15.70
   7  -5  -2  -30.30   15.90
   7  -5  -2   -6.20   14.40
  -7   4   2   -0.60   16.90
  -7   4   2   45.20   24.80
  -7   4   2   -3.30   13.10
   7  -4  -2   42.50   20.20
   7  -4  -2   33.10   12.30
   7  -4  -2   45.90   13.00
   7  -4  -2   19.70   18.40
   7  -4  -2   39.30   18.10
  -7   3   2    9.30   11.30
  -7   3   2   15.60   17.50
   7  -3  -2   10.50    9.70
   7  -3  -2    2.30    9.30
   7  -3  -2  -16.60    9.10
   7  -3  -2    7.70   10.40
  -7   2   2    5.30   12.00
  -7   2   2   43.10   21.30
  -7   2   2   12.30   15.20
   7  -2  -2   -5.30   11.00
   7  -2  -2   17.40   11.70
   7  -2  -2   -8.70    8.90
   7  -2  -2   27.20   14.30
   7  -2  -2    0.60   12.80
  -7   1   2  293.07   38.20
  -7   1   2  240.58   40.60
  -7   1   2  323.07   42.80
  -7   1   2  288.47   35.70
  -7   1   2  320.17   40.80
   7  -1  -2  211.38   36.80
   7  -1  -2  215.08   41.00
   7  -1  -2  255.17   42.90
   7  -1  -2  314.97   41.50
   7  -1  -2  257.87   44.30
  -7   0   2  104.19   25.70
  -7   0   2   64.59   23.30
  -7   0   2   66.29   19.70
  -7   0   2   65.89   24.00
   7   0  -2   46.30   18.90
   7   0  -2   57.59   19.30
   7   0  -2   29.30   13.60
   7   0  -2   63.99   24.30
   7   0  -2   43.90   16.80
  -7  -1   2  237.18   33.00
  -7  -1   2  243.98   40.60
  -7  -1   2  202.68   38.80
   7   1  -2  174.68   34.90
   7   1  -2  305.17   35.60
   7   1  -2  300.47   40.40
   7   1  -2  272.77   34.90
   7   1  -2  233.68   42.00
  -7  -2   2   15.10   10.40
  -7  -2   2    7.20   10.70
  -7  -2   2    9.80   15.80
   7   2  -2   -2.10   14.20
   7   2  -2    5.60   13.00
   7   2  -2   12.40   11.30
   7   2  -2    2.90    8.80
   7   2  -2   25.20   14.80
  -7  -3   2    1.00    9.40
  -7  -3   2    7.00   14.00
  -7  -3   2    4.50    7.40
   7   3  -2   32.10   19.90
   7   3  -2    6.50   10.00
   7   3  -2    9.10   10.50
   7   3  -2   -3.50    7.00
   7   3  -2   -5.10    7.60
   7   3  -2   16.10   15.90
  -7  -4   2   37.90   21.10
  -7  -4   2   23.00   25.40
   7   4  -2   41.90   14.40
   7   4  -2   62.79   26.80
   7   4  -2   15.50   12.70
   7   4  -2   55.19   24.00
  -7  -5   2  -11.80   11.60
  -7  -5   2   11.60   16.60
   7   5  -2   -6.30    9.80
   7   5  -2  -10.80   22.00
   7   5  -2   30.40   21.50
  -7  -6   2   15.20   20.20
  -7  -6   2   18.20   20.30
   7   6  -2   15.20   23.60
   7   6  -2  -29.50   18.70
  -7  -7   2   41.50   27.10
  -7  -7   2    3.60   25.00
   7   7  -2   24.90   23.50
   7   7  -2   16.90   25.80
  -8   6   2   -8.60   20.80
  -8   6   2   -7.00   20.90
   8  -6  -2  -25.70   18.80
   8  -6  -2   -2.90   17.40
   8  -6  -2   15.40   25.10
  -8   5   2  -14.80   18.20
  -8   5   2   -6.30   23.30
  -8   5   2   -4.90   26.20
   8  -5  -2   22.50   18.20
   8  -5  -2   -8.90   18.70
   8  -5  -2  -31.00   19.00
  -8   4   2   -9.00   18.20
  -8   4   2  -11.10   15.00
  -8   4   2  -18.00   13.90
   8  -4  -2    8.20   17.50
   8  -4  -2   -3.20   14.50
   8  -4  -2   27.00   27.30
   8  -4  -2    8.60   11.30
  -8   3   2   36.20   18.70
  -8   3   2   49.99   19.40
  -8   3   2   32.10   20.40
   8  -3  -2   34.40   23.00
   8  -3  -2   54.09   19.80
   8  -3  -2   71.39   20.60
   8  -3  -2   31.40   14.70
   8  -3  -2   13.10   15.70
  -8   2   2    3.10   11.00
  -8   2   2   16.30   19.10
  -8   2   2   53.49   21.40
   8  -2  -2   46.90   19.00
   8  -2  -2   -0.50   14.40
   8  -2  -2   46.30   23.10
   8  -2  -2  -13.30   14.60
   8  -2  -2   -0.40   17.10
   8  -2  -2   37.40   18.50
  -8   1   2   33.50   14.80
  -8   1   2   32.00   17.30
  -8   1   2   15.40   14.40
  -8   1   2   25.70   18.30
   8  -1  -2    8.00   12.30
   8  -1  -2    2.70   14.70
   8  -1  -2   53.89   18.90
   8  -1  -2   28.40   24.00
   8  -1  -2   17.50   16.90
   8  -1  -2   17.80   13.50
  -8   0   2   -3.10   11.10
  -8   0   2    6.00   11.70
  -8   0   2   -7.20   12.60
  -8   0   2    6.10   11.80
   8   0  -2  -20.60   13.20
   8   0  -2   12.40   14.50
   8   0  -2   -5.90   10.50
   8   0  -2  -12.90   10.90
   8   0  -2   17.70   17.10
   8   0  -2  -12.80   10.70
  -8  -1   2   29.60   17.40
  -8  -1   2   42.00   15.70
  -8  -1   2   19.60   15.70
   8   1  -2   13.20   15.40
   8   1  -2   32.90   19.10
   8   1  -2    9.30   12.20
   8   1  -2   47.70   24.50
   8   1  -2   13.80   17.70
  -8  -2   2   61.39   25.20
  -8  -2   2   37.60   18.90
  -8  -2   2   -4.80    9.50
   8   2  -2   35.00   13.60
   8   2  -2   16.50   12.60
   8   2  -2   10.30   16.70
   8   2  -2    8.60   16.30
  -8  -3   2   43.30   12.60
  -8  -3   2   18.10   18.90
  -8  -3   2   72.19   25.10
   8   3  -2   32.60   13.70
   8   3  -2   33.60   19.20
   8   3  -2   83.19   31.60
   8   3  -2   32.80   12.40
  -8  -4   2   35.50   21.30
  -8  -4   2   11.70   18.00
   8   4  -2   60.99   25.80
   8   4  -2   22.40   10.50
  -8  -5   2   17.70   24.80
  -8  -5   2  -12.80   18.60
   8   5  -2  -20.30   18.30
   8   5  -2   -6.10   17.90
  -8  -6   2   18.80   28.50
  -8  -6   2   24.20   24.80
   8   6  -2  -23.10   20.30
   8   6  -2    4.30   20.90
  -9   5   2   27.10   22.40
  -9   5   2   -6.30   19.60
  -9   5   2   -2.40   23.90
   9  -5  -2  -30.00   20.20
   9  -5  -2    6.30   22.00
   9  -5  -2   14.00   23.30
  -9   4   2   33.70   27.80
  -9   4   2  -24.00   20.80
  -9   4   2  -28.30   20.30
   9  -4  -2  -11.80   20.20
   9  -4  -2   25.10   22.10
   9  -4  -2   -0.20   20.80
   9  -4  -2   17.30   22.80
  -9   3   2   16.80   24.20
  -9   3   2  -26.00   18.40
  -9   3   2   -2.60   15.90
   9  -3  -2    5.80   16.90
   9  -3  -2    9.30   17.60
   9  -3  -2   16.70   19.40
   9  -3  -2   -4.20   22.20
  -9   2   2   11.10   19.10
  -9   2   2   44.80   24.00
  -9   2   2   26.00   20.40
   9  -2  -2   48.80   24.70
   9  -2  -2   33.60   18.40
   9  -2  -2   52.39   22.10
   9  -2  -2   22.80   19.50
   9  -2  -2   38.30   19.40
   9  -2  -2   82.69   26.50
  -9   1   2    0.20   13.60
  -9   1   2    2.00    9.70
   9  -1  -2   10.60   16.40
   9  -1  -2   -4.90   14.10
   9  -1  -2   11.00   18.40
   9  -1  -2  -28.60   14.20
  -9   0   2    7.70   15.10
  -9   0   2   21.90   14.50
  -9   0   2  -16.50   15.00
  -9   0   2  -21.70   13.20
   9   0  -2    8.30   17.60
   9   0  -2   16.20   19.60
   9   0  -2   -1.90   17.00
   9   0  -2   -3.50   16.50
   9   0  -2   14.20   17.80
   9   0  -2   -7.40   13.30
  -9  -1   2   -6.60   13.30
  -9  -1   2   12.10   16.40
  -9  -1   2  -10.00   14.10
   9   1  -2    1.30   15.90
   9   1  -2   13.90   13.60
   9   1  -2   -7.60   17.40
   9   1  -2  -10.60   13.80
   9   1  -2  -21.60   17.00
   9   1  -2    1.10   17.60
  -9  -2   2   85.59   27.30
  -9  -2   2   44.70   18.40
  -9  -2   2   71.49   30.20
   9   2  -2   33.10   20.00
   9   2  -2  -22.60   15.50
   9   2  -2   28.00   26.50
   9   2  -2   29.80   16.30
   9   2  -2   81.79   29.50
  -9  -3   2   37.10   23.40
  -9  -3   2    5.30   17.20
   9   3  -2  -40.30   24.50
   9   3  -2  -14.90   11.40
   9   3  -2   -2.90   15.00
  -9  -4   2   12.90   20.60
  -9  -4   2   11.10   19.70
   9   4  -2  -17.00   20.10
   9   4  -2    4.90   22.00
  -9  -5   2   25.30   22.10
  -9  -5   2    6.20   22.30
   9   5  -2  -28.60   24.00
   9   5  -2  -17.50   23.80
 -10   3   2  -39.90   24.50
 -10   3   2   45.30   26.40
 -10   3   2  -21.10   25.50
  10  -3  -2    2.40   23.60
  10  -3  -2    3.10   25.70
  10  -3  -2   14.20   28.30
  10  -3  -2   41.30   24.30
  10  -3  -2  -24.50   19.60
 -10   2   2  -11.70   16.60
 -10   2   2  -31.90   17.10
  10  -2  -2   -7.30   20.60
  10  -2  -2    3.00   20.90
  10  -2  -2  -18.20   21.70
  10  -2  -2   -9.80   20.20
  10  -2  -2   -9.10   18.50
 -10   1   2   18.20   22.10
 -10   1   2  -39.90   17.90
  10  -1  -2   15.50   19.20
  10  -1  -2    6.90   17.70
  10  -1  -2    3.80   22.40
  10  -1  -2    0.50   17.50
  10  -1  -2  -25.70   22.20
 -10   0   2   32.40   23.10
 -10   0   2   42.60   22.30
 -10   0   2   39.00   28.80
  10   0  -2   20.00   22.70
  10   0  -2   24.30   22.60
  10   0  -2   36.40   29.70
  10   0  -2   27.40   23.60
  10   0  -2   17.80   22.00
  10   0  -2   53.29   21.90
 -10  -1   2   47.10   25.60
 -10  -1   2   10.90   23.20
  10   1  -2   35.00   22.90
  10   1  -2   25.00   22.60
  10   1  -2  -26.00   19.60
  10   1  -2   43.30   23.00
  10   1  -2  -14.90   17.90
 -10  -2   2   -6.70   19.60
 -10  -2   2   46.70   26.60
 -10  -2   2  -24.50   20.10
  10   2  -2   -2.70   21.50
  10   2  -2   -9.40   23.80
  10   2  -2  -30.30   18.20
  10   2  -2   17.40   21.00
 -10  -3   2   -5.30   22.10
 -10  -3   2  -16.00   22.40
  10   3  -2    3.90   23.90
  10   3  -2    5.90   20.70
  10   1   3  -19.40   17.90
  10   1   3  -19.00   23.80
 -10  -1  -3   -1.80   21.70
 -10  -1  -3  -12.00   21.20
 -10  -1  -3   -1.30   18.90
  10   0   3   -0.10   22.80
  10   0   3   10.20   22.40
  10   0   3   10.70   26.90
 -10   0  -3   -4.80   23.50
 -10   0  -3  -53.99   21.30
  10  -1   3    6.30   27.10
  10  -1   3  -29.80   24.70
  10  -1   3   20.50   21.90
 -10   1  -3  -32.70   19.50
 -10   1  -3   10.30   27.50
 -10   1  -3    6.80   19.20
   9   4   3   35.70   37.60
   9   4   3    7.60   23.20
   9   4   3   -8.60   19.60
  -9  -4  -3   18.20   31.20
  -9  -4  -3   29.20   25.70
   9   3   3  -15.60   23.80
   9   3   3  -35.90   18.50
   9   3   3  -19.00   17.10
  -9  -3  -3    8.30   24.60
  -9  -3  -3   35.60   22.20
  -9  -3  -3  -16.40   17.90
   9   2   3  -23.10   20.20
   9   2   3  -21.50   17.80
   9   2   3   15.70   25.40
   9   2   3    3.80   16.00
  -9  -2  -3    5.30   15.80
  -9  -2  -3  -25.80   18.50
  -9  -2  -3   -7.50   23.30
   9   1   3    0.40   13.70
   9   1   3    5.60   23.10
   9   1   3   -7.80   19.00
   9   1   3   -2.40   16.00
  -9  -1  -3   -4.80   17.90
  -9  -1  -3   14.30   15.20
  -9  -1  -3  -34.70   15.40
   9   0   3   -2.80   17.50
   9   0   3  -17.40   15.80
   9   0   3   21.90   19.70
   9   0   3  -27.00   10.90
   9   0   3  -11.20   20.40
  -9   0  -3  -17.90   15.30
  -9   0  -3    5.10   21.20
  -9   0  -3   17.60   19.10
  -9   0  -3   -7.70   15.10
   9  -1   3    8.10   16.60
   9  -1   3  -18.10   16.90
   9  -1   3   -7.70   15.70
   9  -1   3    7.60   21.40
  -9   1  -3    0.30   18.40
  -9   1  -3   34.60   22.40
  -9   1  -3   12.40   19.80
   9  -2   3   11.10   16.80
   9  -2   3  -14.30   19.20
   9  -2   3   26.90   28.70
  -9   2  -3   -6.20   15.30
  -9   2  -3  -16.50   23.50
   9  -3   3    7.10   22.90
   9  -3   3  -15.00   17.80
  -9   3  -3   43.40   27.10
  -9   3  -3    7.00   19.80
   9  -4   3    9.50   21.90
  -9   4  -3  -15.60   23.60
  -9   4  -3   24.30   24.80
   8   5   3   27.10   19.50
   8   5   3   20.90   21.50
  -8  -5  -3  -16.40   20.30
  -8  -5  -3   -0.70   23.20
   8   4   3  -13.40   16.20
   8   4   3   40.70   22.40
  -8  -4  -3  -30.80   17.00
  -8  -4  -3   27.70   17.80
  -8  -4  -3    5.60   13.90
   8   3   3  -14.30   16.40
   8   3   3  -16.20   12.30
   8   3   3  -11.10   22.30
  -8  -3  -3   -9.40   12.70
  -8  -3  -3   -4.30   12.00
  -8  -3  -3   -1.40   15.10
   8   2   3   13.80   18.90
   8   2   3   -4.20   13.00
   8   2   3   19.10   22.80
  -8  -2  -3   -3.40   12.80
  -8  -2  -3   23.30   17.60
  -8  -2  -3    3.80   14.90
   8   1   3  -17.40   18.30
   8   1   3   11.50   14.50
   8   1   3  -12.40   15.10
   8   1   3  -12.60    9.70
   8   1   3   -5.50    8.30
  -8  -1  -3   13.00   16.40
  -8  -1  -3    0.30   11.20
  -8  -1  -3   -4.50   14.00
   8   0   3   -9.40   13.00
   8   0   3   -6.10   14.80
   8   0   3    2.60   10.00
   8   0   3  -17.70   10.50
   8   0   3    1.00   16.50
  -8   0  -3   -1.20   11.40
  -8   0  -3   -7.40   11.10
  -8   0  -3   -1.50   15.20
  -8   0  -3    9.30   19.50
   8  -1   3   12.10   16.50
   8  -1   3   -6.00   13.20
   8  -1   3   -4.90   11.90
   8  -1   3  -12.30    8.40
  -8   1  -3   14.80   14.20
  -8   1  -3   21.60   19.50
  -8   1  -3  -16.30   13.90
   8  -2   3   14.90   14.20
   8  -2   3  -14.10   17.70
   8  -2   3    9.50   15.90
  -8   2  -3   -0.10   13.90
  -8   2  -3  -19.00   11.00
   8  -3   3   -6.80   14.60
   8  -3   3   -7.90   10.20
   8  -3   3   27.20   17.40
   8  -3   3   -0.60   10.10
  -8   3  -3   -8.90   11.50
  -8   3  -3  -18.70   12.30
  -8   3  -3    9.10   19.70
   8  -4   3   -2.50   17.90
   8  -4   3  -10.60   18.00
   8  -4   3  -17.80   12.40
  -8   4  -3   23.40   25.70
  -8   4  -3  -17.40   15.90
  -8   4  -3   -3.20   18.30
   8  -5   3   -1.40   24.70
   8  -5   3  -11.70   17.90
  -8   5  -3   11.50   26.20
  -8   5  -3  -35.80   19.70
  -8   5  -3   12.80   25.70
   7   6   3    7.30   20.40
   7   6   3   39.80   27.20
  -7  -6  -3  -27.40   21.50
  -7  -6  -3    0.00   20.70
   7   5   3   46.90   25.30
   7   5   3    3.40   22.80
  -7  -5  -3   31.70   19.90
  -7  -5  -3   10.00   13.10
  -7  -5  -3   29.60   21.80
   7   4   3    1.00   14.50
   7   4   3  -29.40   12.80
  -7  -4  -3   12.70   14.70
  -7  -4  -3   26.50   19.80
  -7  -4  -3   10.10   10.10
   7   3   3   49.20   25.70
   7   3   3   48.60   18.90
  -7  -3  -3    8.00   15.20
  -7  -3  -3   17.50   12.30
  -7  -3  -3    9.00   17.70
   7   2   3   77.39    7.50
   7   2   3   73.09   29.50
   7   2   3   60.19   19.00
   7   2   3  115.39   32.10
  -7  -2  -3   65.39   20.00
  -7  -2  -3  148.39   36.70
  -7  -2  -3   78.09   28.40
   7   1   3  485.55   57.59
   7   1   3  445.66   34.00
   7   1   3  571.44   59.09
   7   1   3  502.35   43.00
   7   1   3  504.35   42.70
   7   1   3  507.95   36.50
   7   1   3  499.05   59.69
  -7  -1  -3  506.35   57.29
  -7  -1  -3  524.15   56.09
  -7  -1  -3  512.35   49.99
   7   0   3  -14.60    6.80
   7   0   3   19.50   15.40
   7   0   3  -10.00   10.10
   7   0   3    7.40    9.80
   7   0   3   -2.40   12.80
  -7   0  -3  -19.80   11.40
  -7   0  -3  -22.60    8.60
  -7   0  -3   -3.70   11.60
  -7   0  -3   -8.70   11.40
   7  -1   3  527.45   38.00
   7  -1   3  572.34   64.09
   7  -1   3  421.56   35.30
   7  -1   3  741.63   70.89
   7  -1   3  573.04   51.29
  -7   1  -3  535.05   59.49
  -7   1  -3  518.95   58.19
   7  -2   3   79.19   20.10
   7  -2   3   69.89   25.50
   7  -2   3   79.59   18.10
   7  -2   3   39.30   18.60
  -7   2  -3   24.40   19.00
  -7   2  -3   66.39   22.50
   7  -3   3   43.80   21.20
   7  -3   3   -1.70   12.40
   7  -3   3   28.30   13.20
   7  -3   3   14.00   10.60
   7  -3   3   11.90    8.60
  -7   3  -3   19.70   16.70
  -7   3  -3    5.50   20.10
  -7   3  -3   10.20   12.60
   7  -4   3   11.30   13.50
   7  -4   3   11.80   18.10
  -7   4  -3    9.60   16.50
  -7   4  -3  -13.10   13.80
   7  -5   3    1.10   18.90
   7  -5   3    3.80   17.20
  -7   5  -3   -9.00   14.90
  -7   5  -3   39.40   25.70
  -7   5  -3    4.30   22.10
   7  -6   3    4.40   21.30
   7  -6   3  -22.90   26.00
  -7   6  -3   21.40   20.80
  -7   6  -3  -21.20   20.10
  -7   6  -3  -26.20   20.40
   6   7   3   41.30   25.20
   6   7   3   -4.70   22.70
  -6  -7  -3   48.70   23.40
  -6  -7  -3    4.60   21.00
   6   6   3   16.00   15.40
   6   6   3    1.40   19.00
  -6  -6  -3   16.40   22.60
  -6  -6  -3    4.90   17.10
   6   5   3   21.40   16.50
   6   5   3    3.20   17.90
  -6  -5  -3   12.00    7.60
  -6  -5  -3  -13.90   12.50
   6   4   3   72.99   23.30
   6   4   3   45.20   14.70
   6   4   3   74.79   28.50
  -6  -4  -3   80.99   27.20
  -6  -4  -3  121.59   34.30
  -6  -4  -3   74.99   17.60
   6   3   3  109.29   29.10
  -6  -3  -3  142.59   33.90
  -6  -3  -3  121.69   23.00
  -6  -3  -3  104.59   30.30
   6   2   3   15.80   15.40
   6   2   3    7.80   11.00
   6   2   3    4.40    2.20
  -6  -2  -3    3.10    8.60
  -6  -2  -3   -7.80    9.80
  -6  -2  -3   13.90   16.30
   6   1   3  141.79   24.10
   6   1   3  131.79   17.70
   6   1   3  120.19   22.20
   6   1   3  139.09   33.30
   6   1   3  132.09   30.10
   6   1   3  170.18   18.50
  -6  -1  -3  176.48   35.80
  -6  -1  -3  154.38   33.50
  -6  -1  -3  142.49   18.00
  -6  -1  -3  138.39   32.10
   6   0   3  401.76   47.40
   6   0   3  435.26   33.30
   6   0   3  393.86   42.00
   6   0   3  436.06   36.50
   6   0   3  425.86   32.20
   6   0   3  446.86   50.79
  -6   0  -3  385.36   44.10
  -6   0  -3  474.85   37.60
  -6   0  -3  356.96   43.60
   6  -1   3   73.19   23.80
   6  -1   3  177.58   20.90
   6  -1   3  163.78   34.70
   6  -1   3  102.89   17.20
   6  -1   3  127.79   22.00
  -6   1  -3  140.59   32.20
  -6   1  -3  155.28   28.40
  -6   1  -3  120.99   29.10
   6  -2   3    8.40    8.10
   6  -2   3   11.00   12.30
   6  -2   3    9.60    8.10
   6  -2   3    2.70    6.90
   6  -2   3    3.50    6.90
   6  -2   3    3.10   13.20
  -6   2  -3   12.90   14.30
  -6   2  -3   -1.50    8.90
  -6   2  -3   15.20    8.90
   6  -3   3  109.19   14.60
   6  -3   3   88.69   28.60
   6  -3   3  119.59   20.20
   6  -3   3  139.39   35.50
   6  -3   3  125.49   15.80
  -6   3  -3  102.29   29.20
  -6   3  -3  162.38   22.50
  -6   3  -3  136.99   32.90
   6  -4   3   56.29   24.30
   6  -4   3   56.99   21.00
  -6   4  -3   83.19   26.80
  -6   4  -3   95.99   29.40
  -6   4  -3   69.39   20.50
   6  -5   3  -23.10   12.40
   6  -5   3   13.50   12.30
  -6   5  -3   -6.60   17.00
  -6   5  -3   29.20   19.00
  -6   5  -3   -9.50   11.70
   6  -6   3   -2.30   16.80
   6  -6   3   -3.50   14.70
  -6   6  -3   28.60   18.60
  -6   6  -3   -0.70   19.30
  -6   6  -3   -6.30   18.20
   6  -7   3    9.00   22.70
   6  -7   3   -8.00   23.60
   6  -7   3  -19.30   23.90
  -6   7  -3  -33.40   21.60
  -6   7  -3  -10.80   23.80
  -6   7  -3    5.60   25.60
   5   8   3   50.79   27.70
  -5  -8  -3   14.70   23.60
   5   7   3   22.60   24.70
   5   7   3   31.20   26.30
  -5  -7  -3   31.20   19.00
  -5  -7  -3   21.50   23.00
   5   6   3   49.80   29.10
   5   6   3   24.40   22.80
  -5  -6  -3   12.10   18.70
   5   5   3   12.10    8.40
   5   5   3  -20.10   14.80
   5   5   3   24.90   15.70
  -5  -5  -3    8.90   15.10
  -5  -5  -3   17.60    8.20
  -5  -5  -3    1.00   15.20
   5   4   3   34.20   15.20
   5   4   3   38.90   12.30
   5   4   3   92.19   30.10
  -5  -4  -3   63.09   26.80
  -5  -4  -3   40.30   12.10
  -5  -4  -3   74.49   21.60
   5   3   3    2.00    9.60
   5   3   3   28.20   18.60
   5   3   3    0.90    8.40
  -5  -3  -3    4.10    7.00
  -5  -3  -3    9.60   12.40
  -5  -3  -3   16.00   14.50
   5   2   3   -9.60    7.80
   5   2   3   10.30    9.80
   5   2   3   15.40    8.80
   5   2   3   15.90   10.10
  -5  -2  -3   -2.50   11.00
  -5  -2  -3    3.00    6.40
  -5  -2  -3  -15.20    8.00
  -5  -2  -3    4.40    8.40
   5   1   3   49.50   14.80
   5   1   3   65.79   11.40
   5   1   3   61.79   15.80
   5   1   3   61.29   11.40
   5   1   3   83.89   22.10
   5   1   3   35.50   15.20
  -5  -1  -3   54.59   13.70
  -5  -1  -3   39.30    9.20
  -5  -1  -3   46.40   18.00
  -5  -1  -3   62.29   17.90
  -5  -1  -3   67.29   18.60
   5   0   3  281.07   24.70
   5   0   3  256.77   34.90
   5   0   3  241.48   30.80
   5   0   3  271.77   25.80
   5   0   3  305.97   37.80
   5   0   3  298.07   24.30
  -5   0  -3  260.47   34.90
  -5   0  -3  201.28   33.90
  -5   0  -3  250.97   25.00
  -5   0  -3  265.97   35.20
   5  -1   3   51.19   15.80
   5  -1   3   53.39   14.20
   5  -1   3   40.60   13.20
   5  -1   3   40.30   10.20
   5  -1   3   42.50   14.00
   5  -1   3   80.49   19.90
   5  -1   3   39.40   16.10
  -5   1  -3   49.30   14.60
  -5   1  -3   66.89   21.40
  -5   1  -3   89.49   22.80
  -5   1  -3   59.49   15.60
   5  -2   3    8.80    6.40
   5  -2   3    8.30    7.00
   5  -2   3   -1.40    8.50
   5  -2   3   10.10    9.70
   5  -2   3   10.10    7.40
  -5   2  -3    9.20   12.60
  -5   2  -3    0.60    6.60
  -5   2  -3    7.20    8.10
   5  -3   3    4.40   12.70
   5  -3   3   18.30   16.20
   5  -3   3    5.10    3.40
  -5   3  -3   13.60   14.10
  -5   3  -3   10.40    9.10
  -5   3  -3   -6.70    7.40
   5  -4   3   40.40   19.20
   5  -4   3   76.59   25.10
  -5   4  -3   48.30   18.90
  -5   4  -3   44.10   15.50
  -5   4  -3   77.99   24.20
   5  -5   3   27.50   18.80
   5  -5   3   20.30   17.50
  -5   5  -3   11.90   14.60
  -5   5  -3   19.90   16.30
  -5   5  -3   10.20   13.30
   5  -6   3    2.20   17.50
   5  -6   3   34.10   20.00
  -5   6  -3    8.40   14.60
  -5   6  -3   23.90   19.20
  -5   6  -3    5.60   14.80
   5  -7   3   45.30   27.80
   5  -7   3   28.10   26.50
   5  -7   3   39.90   23.00
  -5   7  -3   25.20   20.70
  -5   7  -3   27.70   18.10
  -5   7  -3   43.60   25.10
   5  -8   3   76.29   34.30
   5  -8   3   35.50   32.20
   5  -8   3   39.00   25.10
  -5   8  -3   36.20   26.40
  -5   8  -3   16.70   25.20
  -5   8  -3   83.29   32.40
   4   8   3    3.80   24.60
   4   8   3    8.30   22.50
  -4  -8  -3   45.40   23.30
   4   7   3   40.00   25.70
   4   7   3   21.10   17.20
   4   7   3   56.09   15.60
  -4  -7  -3   49.20   24.90
  -4  -7  -3   35.70   19.90
   4   6   3   41.50   23.20
   4   6   3   16.50   10.10
   4   6   3   50.29   25.70
  -4  -6  -3   29.40   19.70
  -4  -6  -3   36.90   10.00
  -4  -6  -3   35.80   12.00
  -4  -6  -3   57.19   21.90
   4   5   3    9.40    5.80
   4   5   3   14.70    8.80
   4   5   3    3.00   17.10
   4   5   3   16.80   16.40
  -4  -5  -3   22.40    8.80
  -4  -5  -3   30.30   26.70
  -4  -5  -3   12.20    7.40
  -4  -5  -3   22.70   14.80
   4   4   3   66.69   14.10
   4   4   3  106.79   25.90
   4   4   3   93.69   26.50
  -4  -4  -3   56.59   12.80
  -4  -4  -3   72.99   22.20
  -4  -4  -3   89.59   24.00
   4   3   3  173.68   22.10
   4   3   3  187.88   35.60
   4   3   3  123.79   25.50
  -4  -3  -3  206.88   22.80
  -4  -3  -3  173.08   32.00
  -4  -3  -3  175.58   32.70
   4   2   3  171.88   28.10
   4   2   3  205.68   25.60
   4   2   3  123.99   27.10
  -4  -2  -3  141.29   20.00
  -4  -2  -3  164.58   29.10
  -4  -2  -3  140.99   29.10
   4   1   3  115.39   16.60
   4   1   3  137.29   23.10
   4   1   3  131.09   12.40
   4   1   3  140.09   18.30
   4   1   3  129.79   24.20
   4   1   3  129.29   12.70
  -4  -1  -3  149.49   17.90
  -4  -1  -3  119.69   25.60
  -4  -1  -3  137.89   12.40
  -4  -1  -3  174.38   29.20
  -4  -1  -3  116.09   21.60
   4   0   3  703.93   53.19
   4   0   3  847.52   36.40
   4   0   3  879.11   51.19
   4   0   3  920.91   59.59
   4   0   3  795.22   40.70
   4   0   3  750.62   51.79
   4   0   3  851.51   51.89
   4   0   3  841.32   35.60
  -4   0  -3  781.22   47.30
  -4   0  -3  812.12   52.59
  -4   0  -3  855.21   42.40
  -4   0  -3  855.21   56.39
  -4   0  -3  734.93   52.89
   4  -1   3  178.88   31.30
   4  -1   3   80.49   17.00
   4  -1   3  137.29   18.70
   4  -1   3  125.89   13.60
   4  -1   3  138.69   13.90
   4  -1   3  147.59   19.30
   4  -1   3  147.99   28.10
  -4   1  -3  124.69   25.00
  -4   1  -3  131.49   27.40
  -4   1  -3  147.89   18.00
  -4   1  -3  119.69   12.70
   4  -2   3  129.09   15.10
   4  -2   3  153.58   17.10
   4  -2   3  150.58   28.50
   4  -2   3  156.68   15.70
   4  -2   3  132.39   27.50
  -4   2  -3  127.19   26.60
  -4   2  -3  135.39   25.40
   4  -3   3  188.38   34.40
   4  -3   3  179.28   21.00
   4  -3   3  157.68   31.30
  -4   3  -3  279.57   37.30
  -4   3  -3  176.28   22.10
   4  -4   3   45.70   15.70
   4  -4   3   60.99   21.40
   4  -4   3   51.69   19.00
  -4   4  -3   71.69   22.70
  -4   4  -3   58.69   21.60
  -4   4  -3   48.20   14.20
   4  -5   3    6.90   10.30
  -4   5  -3   14.30   13.80
  -4   5  -3   22.90   16.20
  -4   5  -3   18.90   18.30
   4  -6   3   20.20   13.80
   4  -6   3   34.50   22.00
  -4   6  -3   10.30   14.00
  -4   6  -3    7.80   17.30
   4  -7   3   24.50   22.70
   4  -7   3   34.00   26.70
   4  -7   3   36.90   25.10
  -4   7  -3  104.69   33.40
  -4   7  -3   79.09   25.90
  -4   7  -3  -24.70   20.70
   4  -8   3   -2.20   21.30
   4  -8   3   10.40   26.90
  -4   8  -3  -12.00   22.30
  -4   8  -3   22.40   21.60
  -4   8  -3   -5.60   20.10
   3   9   3   13.70   28.10
  -3  -9  -3   31.10   21.90
   3   8   3   -2.20   19.50
   3   8   3    9.10   15.50
   3   8   3  -11.90   15.90
  -3  -8  -3  -34.20   16.00
  -3  -8  -3   14.80   18.30
   3   7   3   13.50   16.70
   3   7   3   -8.10   11.20
  -3  -7  -3    8.90    8.70
  -3  -7  -3  -25.00   10.40
  -3  -7  -3   13.80   16.10
  -3  -7  -3  -10.30   11.30
   3   6   3   37.70   17.90
   3   6   3   26.20   14.10
   3   6   3   21.60   19.30
  -3  -6  -3   24.10   12.50
  -3  -6  -3   19.80   10.00
  -3  -6  -3   21.40   14.00
  -3  -6  -3   20.00   13.80
  -3  -6  -3   22.60    9.70
   3   5   3   43.00   12.30
   3   5   3   40.70   11.60
   3   5   3   34.10   17.80
   3   5   3   59.79   19.70
  -3  -5  -3   36.00   15.60
  -3  -5  -3   45.90   19.80
  -3  -5  -3   35.30   10.60
  -3  -5  -3   20.30    8.70
  -3  -5  -3   42.70   11.50
   3   4   3  103.59   12.40
   3   4   3   79.49   22.20
   3   4   3   83.09   14.60
   3   4   3   73.09   23.40
  -3  -4  -3   75.59   22.60
  -3  -4  -3   72.29   11.10
  -3  -4  -3   75.79   22.00
  -3  -4  -3   86.29   15.50
   3   3   3  108.99   22.20
   3   3   3  122.19   15.30
   3   3   3  105.79   25.20
  -3  -3  -3  120.09   17.00
  -3  -3  -3  110.59   23.90
  -3  -3  -3  109.39   25.40
  -3  -3  -3  104.89   21.40
   3   2   3  377.56   29.70
   3   2   3  432.96   34.10
   3   2   3  431.36   39.30
  -3  -2  -3  399.46   31.80
  -3  -2  -3  443.96   38.70
  -3  -2  -3  376.16   29.20
  -3  -2  -3  398.26   37.60
   3   1   3 1417.86   60.59
   3   1   3 1420.06   52.49
   3   1   3 1492.35   69.39
   3   1   3 1483.05   68.19
   3   1   3 1403.46   35.80
  -3  -1  -3 1379.26   51.09
  -3  -1  -3 1391.46   66.89
  -3  -1  -3 1376.26   65.09
  -3  -1  -3 1329.17   65.39
  -3  -1  -3 1367.46   35.10
   3   0   3  245.08   29.00
   3   0   3  296.47   17.30
   3   0   3  300.37   30.20
   3   0   3  286.67   16.70
   3   0   3  277.47   21.00
   3   0   3  280.97   28.90
   3   0   3  262.57   25.50
   3   0   3  325.67   31.90
  -3   0  -3  317.17   31.40
  -3   0  -3  290.87   28.50
  -3   0  -3  254.17   20.30
  -3   0  -3  302.27   29.80
  -3   0  -3  299.07   26.20
   3  -1   3 1390.86   51.89
   3  -1   3 1456.05   67.59
   3  -1   3 1480.05   70.99
   3  -1   3 1435.46   70.29
   3  -1   3 1415.26   70.99
   3  -1   3 1447.06   61.09
   3  -1   3 1470.85   41.50
  -3   1  -3 1449.55   68.19
  -3   1  -3 1401.36   69.19
  -3   1  -3 1519.85   71.59
  -3   1  -3 1485.75   52.69
  -3   1  -3 1453.15   40.70
   3  -2   3  387.46   18.80
   3  -2   3  381.16   19.10
   3  -2   3  480.05   41.60
   3  -2   3  382.56   34.30
   3  -2   3  455.85   39.70
   3  -2   3  414.56   25.90
  -3   2  -3  347.47   33.60
  -3   2  -3  391.16   25.00
  -3   2  -3  399.26   39.60
  -3   2  -3  406.96   19.80
   3  -3   3  139.19   28.30
   3  -3   3  119.59   25.30
   3  -3   3   99.09   17.50
  -3   3  -3  105.09   23.30
  -3   3  -3   98.69   18.80
  -3   3  -3  121.49   24.70
   3  -4   3   97.49   22.10
   3  -4   3   65.59   18.80
   3  -4   3   76.19   21.90
  -3   4  -3   66.19   18.70
  -3   4  -3   88.09   21.10
  -3   4  -3   88.79   22.50
   3  -5   3   37.70   21.00
   3  -5   3   28.50   16.30
  -3   5  -3   43.90   18.10
  -3   5  -3   43.40   17.00
  -3   5  -3   54.79   20.50
   3  -6   3   33.90   17.90
   3  -6   3   31.10   15.20
  -3   6  -3   20.80   15.50
  -3   6  -3   13.00   15.70
  -3   6  -3   33.10   17.30
   3  -7   3    4.70   13.30
   3  -7   3   -5.00   14.30
   3  -7   3    9.40   18.10
  -3   7  -3   24.80   14.00
  -3   7  -3   11.70   17.50
  -3   7  -3    4.00   18.50
   3  -8   3    4.10   18.80
   3  -8   3   -0.30   14.20
   3  -8   3    7.70   15.90
  -3   8  -3    5.40   20.70
  -3   8  -3   17.10   19.90
  -3   8  -3  -38.40   19.20
   3  -9   3  -11.50   25.50
   3  -9   3   -5.70   24.40
   3  -9   3  -11.30   23.30
  -3   9  -3   -4.00   26.20
  -3   9  -3  -42.60   24.70
  -3   9  -3   -5.90   24.00
   2   9   3   26.90   22.00
   2   9   3    5.00   22.40
  -2  -9  -3   12.80   26.50
  -2  -9  -3  -22.60   18.40
   2   8   3   10.00   21.50
   2   8   3  -17.20   14.60
   2   8   3    5.40   20.90
  -2  -8  -3   17.10   23.90
  -2  -8  -3   -2.70   13.40
  -2  -8  -3    1.80   21.70
   2   7   3   -1.40   16.10
   2   7   3   14.30   13.40
  -2  -7  -3    1.40   16.40
  -2  -7  -3    6.40   17.80
  -2  -7  -3   -1.90   12.70
  -2  -7  -3   -0.70   10.10
   2   6   3  346.97   47.40
   2   6   3  485.55   54.99
   2   6   3  402.26   40.60
  -2  -6  -3  423.76   36.70
  -2  -6  -3  495.05   52.39
  -2  -6  -3  344.57   31.80
  -2  -6  -3  447.86   50.39
   2   5   3  184.18   23.70
   2   5   3  154.78   33.20
   2   5   3  123.69   20.10
   2   5   3  138.49   33.30
  -2  -5  -3  128.99   28.90
  -2  -5  -3   92.89   24.90
  -2  -5  -3  196.48   22.50
  -2  -5  -3  114.99   19.50
   2   4   3   10.20    7.90
   2   4   3    5.20   11.40
   2   4   3   14.70    7.30
   2   4   3   13.60    7.70
  -2  -4  -3    5.00    5.00
  -2  -4  -3   17.80    8.70
  -2  -4  -3    9.90    6.50
  -2  -4  -3   15.90    8.70
   2   3   3  500.95   30.60
   2   3   3  565.04   43.70
   2   3   3  543.25   44.20
   2   3   3  476.45   24.30
   2   3   3  483.05   39.50
  -2  -3  -3  543.75   41.10
  -2  -3  -3  537.45   42.10
  -2  -3  -3  461.35   30.50
  -2  -3  -3  498.95   24.10
  -2  -3  -3  510.65   42.00
   2   2   3  286.37   30.20
   2   2   3  278.97   22.10
   2   2   3  262.17   25.30
  -2  -2  -3  262.77   28.00
  -2  -2  -3  290.77   28.20
  -2  -2  -3  256.57   27.70
  -2  -2  -3  277.17   22.80
  -2  -2  -3  255.47   24.40
   2   1   3  288.07   23.60
   2   1   3  300.77   26.40
   2   1   3  302.67   27.30
   2   1   3  303.57   20.60
   2   1   3  256.57    8.40
  -2  -1  -3  253.07   18.90
  -2  -1  -3  269.87   24.90
  -2  -1  -3  270.07   24.80
  -2  -1  -3  275.07   25.50
  -2  -1  -3  262.77    8.40
   2   0   3   15.60    4.90
   2   0   3   22.80    3.60
   2   0   3   17.90    8.50
   2   0   3   13.70    8.50
   2   0   3   24.40    9.80
   2   0   3   21.50    8.20
   2   0   3   24.50    4.30
  -2   0  -3   32.30   10.50
  -2   0  -3   31.30   10.60
  -2   0  -3   30.90    9.50
  -2   0  -3   25.10    6.50
  -2   0  -3   22.90    3.90
  -2   0  -3   24.00    7.50
   2  -1   3  248.68   12.90
   2  -1   3  289.17   27.10
   2  -1   3  307.17   28.20
   2  -1   3  243.88   25.00
   2  -1   3  262.57   23.10
   2  -1   3  232.98   24.20
   2  -1   3  247.08   16.60
  -2   1  -3  293.17   24.10
  -2   1  -3  261.57   24.50
  -2   1  -3  255.47   12.90
  -2   1  -3  259.17   17.10
  -2   1  -3  265.57   26.90
  -2   1  -3  252.27   24.70
   2  -2   3  337.87   31.60
   2  -2   3  309.67   22.40
   2  -2   3  282.37   28.90
   2  -2   3  290.07   29.10
   2  -2   3  278.07   10.90
  -2   2  -3  287.37   11.20
  -2   2  -3  221.38   25.60
  -2   2  -3  287.97   30.40
  -2   2  -3  272.27   21.20
  -2   2  -3  303.27   29.10
   2  -3   3  552.54   44.10
   2  -3   3  562.94   38.10
   2  -3   3  560.54   44.90
   2  -3   3  506.85   41.70
  -2   3  -3  546.85   43.70
  -2   3  -3  653.03   48.50
  -2   3  -3  559.44   37.70
   2  -4   3   14.80   11.70
   2  -4   3   11.00    8.80
   2  -4   3   12.50    8.30
  -2   4  -3    4.90    8.70
  -2   4  -3    5.00    8.00
  -2   4  -3   30.70   15.30
   2  -5   3  129.89   30.40
   2  -5   3  124.09   28.80
  -2   5  -3  139.09   29.80
  -2   5  -3   83.09   23.10
  -2   5  -3  132.79   31.00
   2  -6   3  473.75   53.89
  -2   6  -3  404.26   51.99
  -2   6  -3  320.87   41.00
  -2   6  -3  388.46   45.90
  -2   6  -3  427.86   19.60
  -2   6  -3  434.66   27.70
   2  -7   3   17.30   18.00
   2  -7   3  -13.60    9.10
  -2   7  -3   18.10    8.20
  -2   7  -3   15.30    7.40
  -2   7  -3   33.30   19.50
  -2   7  -3   25.10   16.70
   2  -8   3   10.20   18.30
   2  -8   3  -24.80   16.60
   2  -8   3    4.50   20.00
  -2   8  -3    9.70   14.10
  -2   8  -3   -3.50   20.50
  -2   8  -3   16.30   20.60
   2  -9   3  -26.90   22.20
   2  -9   3  -12.20   22.00
   2  -9   3  -13.10   18.40
  -2   9  -3   -4.60   19.40
  -2   9  -3  -38.70   21.10
  -2   9  -3  -15.50   18.90
   1   9   3    0.90   27.10
   1   9   3  -20.90   20.70
   1   9   3    9.70   21.80
  -1  -9  -3  -11.20   15.80
  -1  -9  -3   32.20   28.70
  -1  -9  -3  -13.80   21.00
   1   8   3   -6.20   13.30
   1   8   3   -1.40   18.20
   1   8   3   34.40   20.30
  -1  -8  -3    8.20   17.80
  -1  -8  -3  -30.60   11.60
  -1  -8  -3  -29.60   14.70
   1   7   3  106.09   28.80
   1   7   3   79.49   22.70
   1   7   3   80.99   29.50
  -1  -7  -3   81.49   25.60
  -1  -7  -3   94.99   30.40
  -1  -7  -3  121.09   24.30
   1   6   3  127.19   24.10
   1   6   3  127.29   29.00
   1   6   3  137.09   33.40
  -1  -6  -3  121.79   22.60
  -1  -6  -3  139.29   31.70
  -1  -6  -3  148.99   30.00
  -1  -6  -3  100.69   20.30
   1   5   3   20.30   12.30
   1   5   3   27.00    9.50
   1   5   3   -0.20    7.30
   1   5   3   17.50   14.00
  -1  -5  -3   25.70   10.60
  -1  -5  -3    6.60    8.30
  -1  -5  -3    9.30    9.00
  -1  -5  -3   18.30   13.30
  -1  -5  -3   19.00   11.30
   1   4   3  377.16   37.90
   1   4   3  466.15   44.10
   1   4   3  375.06   29.30
   1   4   3  364.26   30.90
  -1  -4  -3  364.06   29.60
  -1  -4  -3  359.66   36.20
  -1  -4  -3  416.86   31.60
  -1  -4  -3  386.66   29.20
  -1  -4  -3  415.16   38.40
   1   3   3  234.48   21.70
   1   3   3  237.38   27.90
   1   3   3  215.08   22.50
   1   3   3  200.68   25.90
   1   3   3  202.38   26.20
  -1  -3  -3  191.88   23.60
  -1  -3  -3  182.98   17.70
  -1  -3  -3  167.58   22.90
  -1  -3  -3  224.38   24.80
  -1  -3  -3  235.98   26.80
  -1  -3  -3  187.88   20.60
   1   2   3   42.30   13.20
   1   2   3   31.60    8.60
   1   2   3   32.00    6.70
   1   2   3   35.20   10.10
   1   2   3   32.90   10.50
  -1  -2  -3   30.20   10.00
  -1  -2  -3   33.70    6.40
  -1  -2  -3   35.20   11.10
  -1  -2  -3   31.20    9.90
  -1  -2  -3   37.10    9.00
  -1  -2  -3   41.60   11.60
   1   1   3  660.83   33.00
   1   1   3  680.33   37.20
   1   1   3  680.63   30.30
   1   1   3  709.33   34.00
   1   1   3  679.83   32.60
  -1  -1  -3  690.73   21.10
  -1  -1  -3  674.93   33.00
  -1  -1  -3  731.13   37.40
  -1  -1  -3  690.03   33.50
  -1  -1  -3  736.93   35.00
  -1  -1  -3  687.03   21.10
  -1  -1  -3  680.63   30.20
   1   0   3  658.23   31.40
   1   0   3  702.83   31.50
   1   0   3  616.64   17.70
   1   0   3  774.52   35.80
   1   0   3  714.33   27.50
   1   0   3  703.93   32.20
   1   0   3  690.43   32.40
   1   0   3  728.53   32.10
  -1   0  -3  708.13   27.60
  -1   0  -3  707.63   18.20
  -1   0  -3  702.73   32.60
  -1   0  -3  701.83   31.90
  -1   0  -3  709.83   31.60
  -1   0  -3  747.43   36.30
  -1   0  -3  722.53   32.80
   1  -1   3  717.93   35.30
   1  -1   3  718.23   35.00
   1  -1   3  711.63   37.90
   1  -1   3  674.33   40.50
   1  -1   3  659.63   25.20
   1  -1   3  674.73   27.80
   1  -1   3  614.24   34.10
  -1   1  -3  672.43   25.00
  -1   1  -3  659.63   36.40
  -1   1  -3  687.03   34.80
  -1   1  -3  707.03   36.00
  -1   1  -3  685.33   23.90
  -1   1  -3  682.13   34.90
   1  -2   3   30.90    7.90
   1  -2   3   41.10   12.40
   1  -2   3   32.70    8.70
   1  -2   3   32.80   11.10
   1  -2   3   41.50   12.20
   1  -2   3   27.10    5.00
  -1   2  -3   33.90   10.70
  -1   2  -3   28.10    7.90
  -1   2  -3   49.20   13.80
  -1   2  -3   30.40   10.20
  -1   2  -3   48.10    6.40
   1  -3   3  188.08   21.90
   1  -3   3  225.48   29.40
   1  -3   3  245.58   28.80
   1  -3   3  258.47   31.60
   1  -3   3  203.28   25.00
  -1   3  -3  210.08   25.30
  -1   3  -3  217.78   23.90
  -1   3  -3  184.08   25.20
  -1   3  -3  197.98   13.90
  -1   3  -3  213.48   14.50
  -1   3  -3  200.68   24.60
   1  -4   3  414.26   37.10
   1  -4   3  433.86   41.80
   1  -4   3  334.57   40.70
   1  -4   3  403.56   39.80
  -1   4  -3  405.16   23.90
  -1   4  -3  396.26   41.20
  -1   4  -3  427.26   37.70
  -1   4  -3  390.16   23.60
  -1   4  -3  380.66   38.00
   1  -5   3   13.10    9.30
   1  -5   3    3.20   11.50
  -1   5  -3   25.30    8.00
  -1   5  -3    1.40    6.80
  -1   5  -3   15.90    6.60
  -1   5  -3   24.30   15.60
   1  -6   3  137.79   31.20
   1  -6   3  103.29   28.00
  -1   6  -3  137.49   21.60
  -1   6  -3  162.88   37.80
  -1   6  -3   99.29   24.00
  -1   6  -3   87.49   16.60
   1  -7   3  112.89   32.80
   1  -7   3   65.69   20.00
   1  -7   3   96.69   29.00
  -1   7  -3  102.59   32.10
  -1   7  -3  128.19   30.40
  -1   7  -3   84.79   19.20
  -1   7  -3   50.79   20.60
  -1   7  -3  114.59   21.70
   1  -8   3    2.90   14.40
   1  -8   3    9.90   17.10
   1  -8   3  -17.50   15.00
  -1   8  -3  -27.60   12.80
  -1   8  -3   10.00   20.50
  -1   8  -3   -4.60   11.80
  -1   8  -3   18.50   14.80
   1  -9   3  -46.70   17.90
   1  -9   3  -36.80   20.70
   1  -9   3   -2.10   21.90
  -1   9  -3  -13.00   20.70
  -1   9  -3   10.10   21.30
   0   9   3   33.10   25.10
   0   9   3   22.60   27.20
   0   9   3  -50.49   21.10
   0  -9  -3  -14.80   18.30
   0  -9  -3  -12.40   19.00
   0  -9  -3   -3.80   17.80
   0   8   3   26.50   24.00
   0   8   3   -2.80   14.80
   0   8   3   30.10   20.90
   0  -8  -3    7.00   17.00
   0  -8  -3   10.90   16.60
   0  -8  -3   -8.30   13.00
   0   7   3  -12.90   11.70
   0   7   3   -5.90    9.00
   0  -7  -3   18.00   16.40
   0  -7  -3    5.50   12.60
   0  -7  -3   22.00   12.90
   0   6   3    9.60   11.70
   0   6   3    4.60   12.10
   0   6   3   17.90   12.70
   0  -6  -3   12.80   12.40
   0  -6  -3   22.20   14.20
   0  -6  -3   18.00   11.40
   0   5   3    9.90   11.00
   0   5   3   25.60   10.00
   0   5   3   28.50   12.20
   0  -5  -3   15.80    8.40
   0  -5  -3    8.70   10.00
   0  -5  -3   14.50    8.20
   0  -5  -3   23.20   11.20
   0   4   3  407.96   35.70
   0   4   3  313.87   31.80
   0   4   3  426.46   41.80
   0   4   3  440.76   37.50
   0   4   3  422.16   38.50
   0  -4  -3  410.56   36.60
   0  -4  -3  388.76   33.30
   0  -4  -3  351.26   40.40
   0  -4  -3  432.66   37.20
   0   3   3   39.90   13.50
   0   3   3   53.39   13.60
   0   3   3   60.59   13.60
   0   3   3   40.60   10.90
   0   3   3   73.79   16.20
   0  -3  -3   49.60   14.60
   0  -3  -3   52.69   12.20
   0  -3  -3   46.00   12.10
   0  -3  -3   82.49   16.10
   0  -3  -3   65.09   15.90
   0  -3  -3   26.60    9.70
   0   2   3 1422.36   53.29
   0   2   3 1427.46   56.59
   0   2   3 1434.86   59.99
   0   2   3 1465.95   51.99
   0   2   3 1421.46   50.39
   0   2   3 1423.56   50.19
   0  -2  -3 1555.54   60.39
   0  -2  -3 1483.85   51.29
   0  -2  -3 1498.75   57.09
   0  -2  -3 1436.96   50.89
   0  -2  -3 1453.25   50.89
   0  -2  -3 1583.84   64.49
   0   1   3 9262.47  172.38
   0   1   3 9202.38  184.08
   0   1   3 9320.77  182.18
   0   1   3 9298.07  167.28
   0   1   3 9426.76  181.18
   0   1   3 9497.25  167.28
   0  -1  -3 9999.00  182.78
   0  -1  -3 9437.66  176.58
   0  -1  -3 8998.60  171.28
   0  -1  -3 9473.65  182.68
   0  -1  -3 8924.21  181.88
   0  -1  -3 9413.46  167.78
   0   0   3  114.59   10.70
   0   0   3  122.69   12.00
   0   0   3  121.79   13.50
   0   0   3  135.89   11.40
   0   0   3  118.49    9.80
   0   0   3  126.69    9.80
   0   0   3  132.29    9.60
   0   0   3  122.59   12.90
   0   0  -3  121.09   11.00
   0   0  -3  130.29   12.40
   0   0  -3  118.39    9.50
   0   0  -3  141.39   13.00
   0   0  -3  125.19   12.10
   0   0  -3  120.89   13.20
   0  -1   3 9811.52  182.68
   0  -1   3 9493.55  175.18
   0  -1   3 9384.46  180.08
   0  -1   3 9950.20  189.28
   0  -1   3 9413.66  177.78
   0  -1   3 9587.34  180.98
   0   1  -3 8824.62  172.08
   0   1  -3 9244.08  179.38
   0   1  -3 9365.76  180.38
   0   1  -3 9229.08  180.78
   0   1  -3 9668.93  187.98
   0  -2   3 1413.26   57.49
   0  -2   3 1507.15   58.59
   0  -2   3 1500.05   57.19
   0  -2   3 1462.85   51.69
   0  -2   3 1373.06   47.00
   0  -2   3 1484.35   60.19
   0   2  -3 1465.05   47.20
   0   2  -3 1456.15   56.79
   0   2  -3 1420.96   57.09
   0   2  -3 1491.45   60.39
   0   2  -3 1492.95   47.40
   0   2  -3 1439.36   51.99
   0  -3   3   37.50   12.10
   0  -3   3   53.79   14.80
   0  -3   3   19.10    9.70
   0  -3   3   49.60   11.50
   0  -3   3   47.40   14.90
   0   3  -3   65.79   15.70
   0   3  -3   47.20   12.60
   0   3  -3   69.79   17.10
   0   3  -3   43.70    9.90
   0   3  -3   41.30   11.30
   0   3  -3   32.90   10.80
   0  -4   3  380.56   32.00
   0  -4   3  382.96   39.40
   0  -4   3  360.86   38.10
   0   4  -3  384.56   38.70
   0   4  -3  397.46   32.20
   0   4  -3  390.46   28.70
   0   4  -3  413.26   30.10
   0   4  -3  461.85   41.60
   0  -5   3   28.80   10.70
   0  -5   3   35.70   13.00
   0  -5   3    1.90    8.50
   0   5  -3   10.60   10.40
   0   5  -3   19.60    9.80
   0   5  -3   -9.10    7.80
   0   5  -3   18.90    9.50
   0  -6   3    9.30   14.90
   0  -6   3    3.70    7.30
   0  -6   3   17.60   15.70
   0   6  -3    2.80    9.80
   0   6  -3   -0.70    7.50
   0   6  -3   -1.80    8.30
   0   6  -3    6.40   12.60
   0   6  -3   -3.80    9.10
   0  -7   3   -6.40    9.50
   0  -7   3    9.30   15.40
   0  -7   3   12.70   15.60
   0   7  -3    1.40    9.10
   0   7  -3   14.60   19.10
   0   7  -3    3.70   11.40
   0   7  -3    8.90   15.80
   0  -8   3  -12.10   15.30
   0  -8   3   -9.90   16.10
   0  -8   3   -0.20   18.50
   0   8  -3   17.30   16.20
   0   8  -3   17.80   16.70
   0   8  -3   27.70   24.00
   0  -9   3   14.90   19.80
   0  -9   3    4.70   21.90
   0  -9   3  -34.40   16.50
   0   9  -3    5.50   23.40
   0   9  -3  -26.20   19.80
   0   9  -3  -21.40   22.10
  -1   9   3  -13.80   17.90
  -1   9   3    8.20   22.90
  -1   9   3    2.40   20.70
   1  -9  -3  -49.10   18.50
   1  -9  -3   -4.20   23.90
   1  -9  -3   -3.90   18.50
  -1   8   3   31.40   18.80
  -1   8   3   17.10   26.20
   1  -8  -3    0.50   19.50
   1  -8  -3   20.10   14.70
   1  -8  -3    2.80   14.10
  -1   7   3   31.50   14.00
  -1   7   3   31.60   18.20
  -1   7   3   29.80   15.90
   1  -7  -3    9.90   15.50
   1  -7  -3  -25.80   10.40
   1  -7  -3   -5.80   16.80
  -1   6   3   37.50   17.50
  -1   6   3   40.30   18.00
  -1   6   3   59.39   18.60
   1  -6  -3   34.30   14.10
   1  -6  -3   57.39   21.20
  -1   5   3   36.60   17.80
  -1   5   3   22.20   14.70
  -1   5   3   34.70   14.50
   1  -5  -3   27.80   12.20
   1  -5  -3   28.60   15.00
   1  -5  -3   26.20   14.40
   1  -5  -3   26.50   13.20
  -1   4   3  410.86   32.70
  -1   4   3  352.36   32.20
  -1   4   3  486.55   45.70
  -1   4   3  409.16   38.20
   1  -4  -3  406.16   36.00
   1  -4  -3  419.56   37.20
   1  -4  -3  380.76   34.10
   1  -4  -3  380.56   43.10
   1  -4  -3  401.76   36.70
  -1   3   3  141.09   25.10
  -1   3   3  191.98   23.90
  -1   3   3  187.68   19.90
  -1   3   3  162.88   21.40
   1  -3  -3  178.08   20.70
   1  -3  -3  198.98   20.60
   1  -3  -3  196.58   23.90
   1  -3  -3  154.88   26.20
   1  -3  -3  201.28   22.60
   1  -3  -3  188.58   20.70
  -1   2   3  311.07   20.00
  -1   2   3  294.07   25.60
  -1   2   3  272.77   26.90
  -1   2   3  279.97   24.80
  -1   2   3  282.27   19.50
   1  -2  -3  317.77   26.60
   1  -2  -3  310.87   27.00
   1  -2  -3  302.37   25.40
   1  -2  -3  302.37   23.00
   1  -2  -3  308.97   20.90
   1  -2  -3  316.57   20.80
   1  -2  -3  299.27   25.90
  -1   1   3 6138.29  111.59
  -1   1   3 6180.78  134.29
  -1   1   3 6552.64  141.49
  -1   1   3 6196.58  112.29
  -1   1   3 6677.33  140.89
  -1   1   3 6744.93  141.49
   1  -1  -3 6366.76  134.39
   1  -1  -3 6268.47  112.29
   1  -1  -3 6095.99  138.79
   1  -1  -3 6505.85  140.09
   1  -1  -3 6385.76  137.89
   1  -1  -3 6267.27  112.19
  -1   0   3 3808.32   69.89
  -1   0   3 3743.03   89.89
  -1   0   3 3847.61   90.39
  -1   0   3 3754.62   91.49
  -1   0   3 3869.01   86.59
  -1   0   3 3791.42   69.99
   1   0  -3 3717.73   89.59
   1   0  -3 3740.23   86.29
   1   0  -3 3779.82   91.59
   1   0  -3 3790.72   69.89
   1   0  -3 3789.62   70.09
   1   0  -3 3755.02   89.59
   1   0  -3 3752.72   89.99
  -1  -1   3 6373.86  136.09
  -1  -1   3 6111.79  128.19
  -1  -1   3 6405.96  139.29
  -1  -1   3 6098.39  135.39
  -1  -1   3 6251.87  129.29
  -1  -1   3 6296.07  120.49
   1   1  -3 6105.29  120.79
   1   1  -3 6143.09  136.29
   1   1  -3 6299.47  136.49
   1   1  -3 6399.56  140.59
   1   1  -3 6425.36  139.89
   1   1  -3 6409.66  130.09
   1   1  -3 6287.17  135.59
  -1  -2   3  281.67   24.50
  -1  -2   3  302.47   17.40
  -1  -2   3  308.27   25.20
  -1  -2   3  313.87   26.10
  -1  -2   3  276.17   24.20
  -1  -2   3  309.07   27.00
   1   2  -3  277.37   17.10
   1   2  -3  291.97   24.40
   1   2  -3  299.57   25.20
   1   2  -3  248.38   25.10
   1   2  -3  269.27   22.80
   1   2  -3  282.87   25.40
  -1  -3   3  179.88   22.70
  -1  -3   3  191.28   24.20
  -1  -3   3  192.18   15.80
  -1  -3   3  185.68   24.70
  -1  -3   3  170.98   23.60
  -1  -3   3  164.78   23.10
   1   3  -3  153.18   20.30
   1   3  -3  168.58   22.70
   1   3  -3  194.38   24.40
   1   3  -3  191.28   16.80
   1   3  -3  179.18   20.70
   1   3  -3  181.38   25.20
  -1  -4   3  434.76   27.60
  -1  -4   3  468.45   42.80
  -1  -4   3  450.25   42.20
  -1  -4   3  365.16   40.40
   1   4  -3  422.76   38.40
   1   4  -3  415.46   43.00
   1   4  -3  407.46   34.00
  -1  -5   3   22.20    9.60
  -1  -5   3   34.00   11.40
  -1  -5   3   32.70   13.60
  -1  -5   3   34.30   15.00
   1   5  -3   55.59   20.80
   1   5  -3   27.80    9.80
   1   5  -3   54.09   17.90
  -1  -6   3   33.80   13.30
  -1  -6   3   65.29   19.10
  -1  -6   3   41.70   13.60
   1   6  -3   11.40   12.20
   1   6  -3   46.30   17.00
   1   6  -3   66.39   19.10
   1   6  -3   25.30   10.90
  -1  -7   3   28.70   19.80
  -1  -7   3   13.30   16.80
  -1  -7   3    9.10   11.70
  -1  -7   3    8.60   12.50
   1   7  -3  -18.30   10.30
   1   7  -3   -3.40   12.10
   1   7  -3   50.59   21.40
  -1  -8   3   21.90   16.90
  -1  -8   3    2.70   15.80
  -1  -8   3   29.10   12.10
   1   8  -3   14.10   14.80
   1   8  -3   -4.70   13.90
  -1  -9   3  -13.60   21.70
  -1  -9   3   -7.00   18.00
  -1  -9   3   34.50   16.70
   1   9  -3    3.20   22.00
   1   9  -3  -11.50   16.50
   1   9  -3   18.40   21.30
  -2   9   3  -24.20   21.10
  -2   9   3  -11.40   20.40
  -2   9   3   20.00   27.70
   2  -9  -3   28.90   25.30
   2  -9  -3   18.90   23.30
   2  -9  -3   16.60   19.50
  -2   8   3   92.39   32.40
  -2   8   3   82.89   31.60
  -2   8   3  113.19   24.80
   2  -8  -3   43.40   27.20
   2  -8  -3   32.40   16.20
   2  -8  -3   56.89   23.10
  -2   7   3   36.40   20.70
  -2   7   3   36.20   14.80
  -2   7   3   54.79   22.50
   2  -7  -3   12.50   18.90
   2  -7  -3   12.60   17.90
   2  -7  -3   44.10   19.70
  -2   6   3   43.10   19.60
  -2   6   3   80.09   21.90
  -2   6   3   34.30   15.40
   2  -6  -3   73.39   20.30
   2  -6  -3   32.40   15.00
   2  -6  -3   38.60   19.10
   2  -6  -3   71.39   23.40
  -2   5   3  194.08   24.80
  -2   5   3  202.18   35.90
  -2   5   3  146.49   30.90
   2  -5  -3  180.48   48.60
   2  -5  -3  142.79   28.40
   2  -5  -3  145.39   29.30
   2  -5  -3  213.88   25.50
  -2   4   3  186.48   22.80
  -2   4   3  156.48   30.50
  -2   4   3  188.28   22.10
  -2   4   3  121.49   24.30
  -2   4   3  193.88   32.70
   2  -4  -3  146.09   25.00
   2  -4  -3  168.58   19.90
   2  -4  -3  194.68   27.10
  -2   3   3   15.70   10.10
  -2   3   3   24.10   12.80
  -2   3   3   31.90    9.00
  -2   3   3   22.70    8.50
  -2   3   3   18.50    9.70
   2  -3  -3   27.80   12.90
   2  -3  -3   16.00    7.40
   2  -3  -3   17.20    8.60
   2  -3  -3   29.00   11.60
   2  -3  -3    5.80    5.60
   2  -3  -3   28.70   10.10
   2  -3  -3    8.50    8.60
  -2   2   3   86.59   16.60
  -2   2   3  101.89   12.70
  -2   2   3   94.89   18.80
  -2   2   3   97.89   14.80
  -2   2   3   68.69   15.50
  -2   2   3  121.69   16.20
  -2   2   3   88.29   16.80
   2  -2  -3   85.19   16.80
   2  -2  -3   99.09   12.80
   2  -2  -3   81.99   16.50
   2  -2  -3  106.59   19.20
   2  -2  -3   71.09   12.60
   2  -2  -3   99.99   13.10
   2  -2  -3   97.39   18.10
  -2   1   3 1015.90   34.40
  -2   1   3  830.72   39.50
  -2   1   3 1031.20   48.50
  -2   1   3  976.50   34.40
  -2   1   3 1017.70   47.90
  -2   1   3 1037.40   47.70
  -2   1   3  990.60   47.80
   2  -1  -3 1042.60   48.10
   2  -1  -3  992.60   34.10
   2  -1  -3  938.81   45.40
   2  -1  -3  976.90   34.10
   2  -1  -3  953.30   41.30
   2  -1  -3 1020.20   35.40
   2  -1  -3 1003.80   46.60
   2  -1  -3 1021.60   35.20
   2  -1  -3  985.40   47.00
  -2   0   3 4069.09  104.89
  -2   0   3 4375.16  101.79
  -2   0   3 4188.58   91.69
  -2   0   3 4058.69   91.39
  -2   0   3 4193.28  124.99
   2   0  -3 4053.49  104.49
   2   0  -3 4389.76  108.39
   2   0  -3 4437.56  111.79
   2   0  -3 4478.55   93.49
   2   0  -3 4198.58  101.29
   2   0  -3 4363.06  101.99
   2   0  -3 4104.39   91.49
  -2  -1   3 1076.89   50.59
  -2  -1   3 1004.80   33.80
  -2  -1   3 1039.50   49.50
  -2  -1   3  972.20   42.00
  -2  -1   3  959.80   47.70
  -2  -1   3 1042.30   44.30
   2   1  -3 1067.99   43.70
   2   1  -3 1014.70   34.30
   2   1  -3  956.20   33.50
   2   1  -3 1044.70   49.10
   2   1  -3  976.60   41.50
   2   1  -3 1099.79   50.89
   2   1  -3 1035.90   48.90
  -2  -2   3  105.29   19.30
  -2  -2   3   90.49    7.10
  -2  -2   3   75.39   14.50
  -2  -2   3   97.69   19.70
  -2  -2   3   87.79   17.50
  -2  -2   3   97.69   18.20
   2   2  -3   91.99   19.10
   2   2  -3   73.09   17.60
   2   2  -3   84.29   17.20
   2   2  -3   95.59   16.20
   2   2  -3  100.99    7.20
   2   2  -3  102.49   19.50
  -2  -3   3   24.10   11.40
  -2  -3   3   18.20    3.00
  -2  -3   3   22.50   11.80
  -2  -3   3   27.00   10.40
  -2  -3   3   17.20   10.20
   2   3  -3   36.60   11.60
   2   3  -3    6.30    8.90
   2   3  -3   16.00    3.00
   2   3  -3    9.60    7.80
   2   3  -3   11.60    7.80
   2   3  -3   22.20   11.60
  -2  -4   3  201.48   34.00
  -2  -4   3  193.08   25.70
  -2  -4   3  163.18   29.50
  -2  -4   3  172.08   11.90
   2   4  -3  148.39   31.30
   2   4  -3  186.78   25.10
   2   4  -3  140.59   27.80
  -2  -5   3  184.88   15.00
  -2  -5   3  214.98   38.20
  -2  -5   3  185.78   15.40
  -2  -5   3  130.19   30.50
   2   5  -3  285.77   41.20
   2   5  -3  175.68   33.50
   2   5  -3  164.28   28.70
  -2  -6   3   54.39   11.30
  -2  -6   3   41.40   14.40
  -2  -6   3   33.00   16.50
   2   6  -3   95.99   27.60
   2   6  -3   16.60   18.60
   2   6  -3   33.00   18.50
  -2  -7   3   78.29   27.50
  -2  -7   3   13.90    9.90
  -2  -7   3   24.70    9.70
   2   7  -3   44.50   21.30
   2   7  -3   14.00   14.30
  -2  -8   3   62.09   27.00
  -2  -8   3   70.69   14.00
  -2  -8   3   30.90   19.60
   2   8  -3   41.60   23.20
   2   8  -3   62.19   30.80
   2   8  -3   46.80   24.90
  -2  -9   3   41.50   25.30
  -2  -9   3    1.80   17.30
   2   9  -3   25.90   24.70
   2   9  -3   12.10   23.80
   2   9  -3  -28.50   18.40
  -3   9   3   21.00   27.50
  -3   9   3    5.20   19.00
   3  -9  -3  -14.70   22.70
   3  -9  -3  -38.70   18.40
  -3   8   3   26.00   21.30
  -3   8   3  -25.70   13.80
  -3   8   3    1.40   20.30
   3  -8  -3    4.90   17.00
   3  -8  -3   -4.80   21.30
   3  -8  -3    2.40   21.50
  -3   7   3   21.70   14.90
   3  -7  -3   39.10   20.60
   3  -7  -3   -0.60   12.30
   3  -7  -3   -3.30   12.70
   3  -7  -3   22.10   18.30
  -3   6   3   38.50   15.70
  -3   6   3   45.90   21.60
  -3   6   3   89.49   17.30
  -3   6   3   61.09   22.40
   3  -6  -3   79.39   24.80
   3  -6  -3   71.69   15.40
   3  -6  -3   57.89   20.20
   3  -6  -3   63.39   24.70
  -3   5   3   47.00   19.30
  -3   5   3   63.89   20.10
  -3   5   3   61.59   13.60
  -3   5   3   78.79   18.50
   3  -5  -3   71.89   24.10
   3  -5  -3   54.29   18.90
   3  -5  -3   53.29   14.90
   3  -5  -3   69.79   20.80
  -3   4   3  487.15   32.20
  -3   4   3  422.96   43.20
  -3   4   3  499.75   49.80
   3  -4  -3  473.35   40.90
   3  -4  -3  459.15   40.10
   3  -4  -3  490.85   32.30
  -3   3   3  553.44   47.30
  -3   3   3  519.65   32.10
  -3   3   3  578.14   46.10
  -3   3   3  492.95   44.40
   3  -3  -3  509.75   37.70
   3  -3  -3  476.35   36.20
   3  -3  -3  493.85   31.30
   3  -3  -3  461.35   43.00
  -3   2   3    5.60    6.10
  -3   2   3   -2.20    6.50
  -3   2   3    9.60    9.30
  -3   2   3   17.00    8.20
  -3   2   3    1.80    8.00
   3  -2  -3   13.40    9.90
   3  -2  -3    6.50    5.90
   3  -2  -3    4.00    4.30
   3  -2  -3    7.40    9.20
   3  -2  -3    4.90    6.50
   3  -2  -3   17.50    8.10
   3  -2  -3    3.00    4.80
   3  -2  -3    7.20    7.60
  -3   1   3  973.10   52.49
  -3   1   3 1090.19   44.80
  -3   1   3 1084.99   55.29
  -3   1   3 1099.49   54.39
   3  -1  -3 1076.99   45.90
   3  -1  -3 1074.19   54.59
   3  -1  -3 1049.09   53.99
   3  -1  -3 1077.59   54.59
   3  -1  -3 1027.60   53.49
   3  -1  -3 1179.58   50.09
   3  -1  -3 1063.39   44.70
   3  -1  -3 1085.49   47.00
   3  -1  -3 1041.30   44.50
  -3   0   3   90.39   17.90
  -3   0   3   96.49   17.80
  -3   0   3   99.09   16.20
  -3   0   3   69.79   13.00
   3   0  -3   79.89   13.90
   3   0  -3   94.69   16.20
   3   0  -3   51.29   11.70
   3   0  -3   68.49   14.50
   3   0  -3   78.09   16.70
   3   0  -3   76.49   13.30
   3   0  -3   84.69   17.40
   3   0  -3   79.29   14.30
   3   0  -3   77.09   15.20
  -3  -1   3 1152.38   52.19
  -3  -1   3 1071.19   49.80
  -3  -1   3 1090.99   57.79
  -3  -1   3 1044.70   54.79
  -3  -1   3  987.10   47.30
   3   1  -3 1102.19   50.49
   3   1  -3 1026.70   62.79
   3   1  -3 1053.69   55.59
   3   1  -3 1085.49   41.50
   3   1  -3 1099.29   57.69
   3   1  -3 1064.29   48.50
   3   1  -3 1019.60   54.79
   3   1  -3 1089.39   41.80
   3   1  -3 1057.39   49.50
  -3  -2   3   27.50   13.70
  -3  -2   3   20.70   11.20
  -3  -2   3   -0.80    6.40
  -3  -2   3   10.60    7.20
  -3  -2   3    1.20    8.50
   3   2  -3    5.10    3.00
   3   2  -3    7.40    7.90
   3   2  -3   13.00    6.80
   3   2  -3    3.30    6.40
   3   2  -3    5.70    5.00
   3   2  -3    8.80    9.40
   3   2  -3    5.00    7.40
  -3  -3   3  562.54   47.60
  -3  -3   3  507.95   36.20
  -3  -3   3  492.85   41.90
  -3  -3   3  473.85   42.00
   3   3  -3  561.34   47.00
   3   3  -3  500.95   37.60
   3   3  -3  549.25   47.80
  -3  -4   3  506.05   49.10
  -3  -4   3  439.06   38.10
  -3  -4   3  482.05   46.20
   3   4  -3  493.65   41.20
   3   4  -3  555.44   53.09
   3   4  -3  560.44   52.09
  -3  -5   3   47.30   19.30
  -3  -5   3   57.79   22.00
   3   5  -3   66.79   24.00
   3   5  -3   48.10   17.70
   3   5  -3   67.49   18.90
  -3  -6   3   82.59   27.10
  -3  -6   3   65.69   25.00
   3   6  -3   65.39   24.90
   3   6  -3   69.59   21.10
   3   6  -3   47.90   24.20
  -3  -7   3    6.30   18.40
  -3  -7   3   35.80   17.60
   3   7  -3    6.30   13.80
   3   7  -3   51.79   25.20
   3   7  -3   32.20   19.20
  -3  -8   3    0.10   19.30
  -3  -8   3   23.20   21.40
   3   8  -3   14.10   17.00
   3   8  -3   11.50   21.00
   3   8  -3   -0.30   18.90
  -3  -9   3   14.00   22.60
  -3  -9   3   -9.20   23.30
   3   9  -3    7.50   24.00
   3   9  -3   -3.80   23.40
   3   9  -3   11.90   26.90
  -4   8   3   10.80   20.70
  -4   8   3  -30.10   19.80
   4  -8  -3  -19.30   18.20
   4  -8  -3   12.10   21.50
   4  -8  -3  -17.70   13.80
  -4   7   3   37.10   26.90
  -4   7   3   21.60   23.50
  -4   7   3    7.40   11.40
  -4   7   3   -1.30   15.50
   4  -7  -3   19.80   17.00
   4  -7  -3   19.30   19.00
   4  -7  -3    7.50   16.30
  -4   6   3  118.19   33.70
  -4   6   3  101.09   16.70
  -4   6   3  116.39   33.30
  -4   6   3  138.69   31.20
   4  -6  -3   91.89   27.50
   4  -6  -3  128.99   31.30
   4  -6  -3  105.69   16.30
   4  -6  -3  104.19   25.70
  -4   5   3   44.00   19.60
  -4   5   3   49.10   17.90
  -4   5   3   38.90   11.70
  -4   5   3   22.90   15.70
   4  -5  -3   38.80   16.50
   4  -5  -3   33.50   17.20
   4  -5  -3   30.60   11.10
   4  -5  -3   23.40   14.30
  -4   4   3   52.09   19.50
  -4   4   3   41.10   17.70
  -4   4   3   12.60   12.20
  -4   4   3   17.90    8.50
   4  -4  -3   27.60    9.80
   4  -4  -3   28.80   16.30
   4  -4  -3   35.30   13.70
   4  -4  -3   22.30   13.10
  -4   3   3   -1.00    6.80
  -4   3   3   16.80   10.00
  -4   3   3   -8.50    5.40
   4  -3  -3   -5.20    6.40
   4  -3  -3   11.50    9.60
   4  -3  -3    6.60    5.60
   4  -3  -3   14.70    8.50
  -4   2   3    9.60    9.50
  -4   2   3   -5.10    8.10
  -4   2   3   -4.90    4.30
  -4   2   3   -1.70    7.10
  -4   2   3    2.60    5.20
   4  -2  -3    5.40    9.00
   4  -2  -3   -3.00    6.00
   4  -2  -3   -0.80    5.50
   4  -2  -3   11.60   10.30
   4  -2  -3  -10.00    4.00
   4  -2  -3   -0.50    4.90
  -4   1   3  539.35   42.20
  -4   1   3  527.05   42.30
  -4   1   3  501.05   39.30
  -4   1   3  490.85   34.70
  -4   1   3  507.65   35.50
   4  -1  -3  548.95   42.00
   4  -1  -3  451.65   35.30
   4  -1  -3  484.35   40.20
   4  -1  -3  538.65   42.50
   4  -1  -3  519.35   36.40
   4  -1  -3  509.65   36.00
   4  -1  -3  506.85   36.50
   4  -1  -3  503.35   39.60
  -4   0   3  641.14   45.00
  -4   0   3  659.03   45.50
  -4   0   3  650.93   42.10
  -4   0   3  623.24   40.50
  -4   0   3  629.14   41.50
  -4   0   3  627.64   40.30
   4   0  -3  596.44   43.30
   4   0  -3  611.24   43.20
   4   0  -3  694.83   46.40
   4   0  -3  600.94   40.80
   4   0  -3  634.44   42.60
   4   0  -3  594.64   40.20
   4   0  -3  625.54   43.40
  -4  -1   3  524.95   36.10
  -4  -1   3  498.05   37.90
  -4  -1   3  550.94   33.40
  -4  -1   3  508.55   39.20
  -4  -1   3  501.65   40.40
  -4  -1   3  522.25   43.60
   4   1  -3  599.14   44.50
   4   1  -3  537.85   33.50
   4   1  -3  528.05   39.40
   4   1  -3  551.84   44.20
   4   1  -3  558.34   42.90
   4   1  -3  520.55   37.10
   4   1  -3  517.95   37.30
   4   1  -3  512.25   33.10
   4   1  -3  490.05   42.00
  -4  -2   3    3.50    6.80
  -4  -2   3    2.80    6.30
  -4  -2   3   10.00    9.20
  -4  -2   3    7.70   10.90
   4   2  -3    8.30    8.60
   4   2  -3    2.50    3.80
   4   2  -3    6.50    3.70
   4   2  -3    8.30    5.60
   4   2  -3   14.10   12.20
   4   2  -3    7.90    5.30
  -4  -3   3    9.50    8.50
  -4  -3   3   20.00   12.70
   4   3  -3    5.60   10.20
   4   3  -3    9.50    6.80
  -4  -4   3   81.29   25.80
  -4  -4   3   48.50   19.20
   4   4  -3   43.90   15.80
   4   4  -3   45.80   15.10
   4   4  -3   37.50   17.20
  -4  -5   3   33.40   16.90
  -4  -5   3   47.00   19.00
   4   5  -3   53.59   23.20
   4   5  -3   51.99   15.70
   4   5  -3   38.20   15.30
  -4  -6   3  135.89   37.40
  -4  -6   3  108.09   32.80
   4   6  -3  103.89   25.60
   4   6  -3  154.88   39.60
   4   6  -3  116.89   32.90
  -4  -7   3  -10.70   14.10
  -4  -7   3   -9.70   14.20
   4   7  -3   27.10   18.40
   4   7  -3   12.60   22.00
  -4  -8   3   -4.60   20.00
  -4  -8   3   34.00   42.30
   4   8  -3   -9.80   17.20
   4   8  -3  -18.70   17.40
   4   8  -3   20.40   22.50
  -5   8   3   20.80   20.70
  -5   8   3  -35.10   18.70
   5  -8  -3    3.90   18.30
   5  -8  -3    6.40   26.60
   5  -8  -3   41.90   27.00
  -5   7   3  -19.40   16.80
  -5   7   3   -1.00   18.10
  -5   7   3   -6.70   16.30
   5  -7  -3    4.10   14.80
   5  -7  -3   25.80   25.80
  -5   6   3   74.89   26.00
  -5   6   3  121.89   38.40
  -5   6   3   71.89   26.40
   5  -6  -3   83.49   38.40
   5  -6  -3   97.59   35.40
   5  -6  -3   72.49   24.70
   5  -6  -3   65.69   12.00
  -5   5   3   68.99   21.60
  -5   5   3  132.39   18.40
  -5   5   3  138.19   33.60
  -5   5   3  104.49   30.00
   5  -5  -3  100.59   26.40
   5  -5  -3  134.79   29.60
   5  -5  -3   99.39   16.40
   5  -5  -3  118.59   34.80
  -5   4   3  154.28   36.80
  -5   4   3  145.39   33.00
  -5   4   3  243.38   24.50
   5  -4  -3  236.38   39.60
   5  -4  -3  166.48   35.40
   5  -4  -3  188.88   21.60
   5  -4  -3  199.78   34.40
  -5   3   3   10.30    8.00
  -5   3   3   18.60   13.00
  -5   3   3    3.20    9.10
  -5   3   3   -1.30    8.00
   5  -3  -3  -12.90    8.10
   5  -3  -3   -8.60    5.50
   5  -3  -3   -3.50    8.70
   5  -3  -3   19.00   11.80
  -5   2   3  179.38   30.40
  -5   2   3  165.88   30.70
  -5   2   3  162.48   22.90
   5  -2  -3  131.49   23.10
   5  -2  -3  151.28   28.30
   5  -2  -3  207.28   24.40
   5  -2  -3  151.18   27.30
  -5   1   3  348.77   37.50
  -5   1   3  385.26   36.30
  -5   1   3  390.06   37.80
  -5   1   3  403.96   36.20
  -5   1   3  361.96   37.20
   5  -1  -3  402.76   37.00
   5  -1  -3  447.56   39.40
   5  -1  -3  329.57   34.50
   5  -1  -3  369.06   38.90
   5  -1  -3  372.66   33.80
   5  -1  -3  402.06   40.70
  -5   0   3  607.34   48.50
  -5   0   3  664.73   47.90
  -5   0   3  621.04   49.00
  -5   0   3  686.43   46.90
  -5   0   3  680.43   47.60
  -5   0   3  552.14   42.50
   5   0  -3  575.34   46.60
   5   0  -3  576.04   44.80
   5   0  -3  658.43   47.60
   5   0  -3  597.04   45.50
   5   0  -3  588.24   45.50
   5   0  -3  651.53   49.30
   5   0  -3  615.14   47.00
  -5  -1   3  376.76   37.90
  -5  -1   3  391.76   41.30
  -5  -1   3  337.77   35.90
  -5  -1   3  390.26   31.90
   5   1  -3  366.86   32.20
   5   1  -3  406.06   40.20
   5   1  -3  399.66   34.40
   5   1  -3  288.77   28.90
   5   1  -3  359.56   33.50
   5   1  -3  417.26   41.40
  -5  -2   3  208.28   33.80
  -5  -2   3  171.08   34.10
  -5  -2   3  185.18   19.70
  -5  -2   3  149.09   23.90
  -5  -2   3  142.89   28.30
   5   2  -3  158.38   18.70
   5   2  -3  149.49   29.50
   5   2  -3  209.88   38.80
   5   2  -3  175.58   24.50
   5   2  -3  159.68   18.80
   5   2  -3  228.28   25.30
  -5  -3   3   10.70   12.20
  -5  -3   3   -4.90    6.20
  -5  -3   3   -4.80    8.10
   5   3  -3    1.50    6.30
   5   3  -3    0.40    3.20
   5   3  -3   -7.40    7.10
   5   3  -3    6.10   11.30
  -5  -4   3  142.09   23.40
  -5  -4   3  178.38   37.00
  -5  -4   3  216.48   39.70
   5   4  -3  183.78   40.00
   5   4  -3  199.88   42.10
   5   4  -3  237.58   28.40
  -5  -5   3  108.99   30.40
  -5  -5   3  135.49   34.30
   5   5  -3  101.99   23.50
   5   5  -3   67.19   26.40
   5   5  -3  129.99   35.70
  -5  -6   3   57.89   27.70
  -5  -6   3   42.20   21.20
   5   6  -3   50.89   23.60
  -5  -7   3   -7.10   16.10
  -5  -7   3   19.00   19.50
   5   7  -3  -11.70   15.40
   5   7  -3   -9.00   15.50
   5   7  -3  -25.10   12.80
  -5  -8   3  -10.70   22.40
  -5  -8   3   14.20   19.50
   5   8  -3   -8.90   18.20
   5   8  -3   32.50   23.20
   5   8  -3  -10.80   17.60
  -6   8   3   21.60   27.70
  -6   8   3    8.60   25.70
   6  -8  -3  -34.40   24.10
   6  -8  -3  -16.40   24.10
   6  -8  -3   11.40   24.00
  -6   7   3   -6.20   17.70
  -6   7   3    5.20   18.40
  -6   7   3  -30.80   20.50
   6  -7  -3  -11.00   16.60
   6  -7  -3   20.80   20.90
   6  -7  -3   -5.50   24.50
  -6   6   3   -6.80   18.50
  -6   6   3  -17.60   16.30
  -6   6   3    5.30   15.90
   6  -6  -3  -18.70   13.20
   6  -6  -3   -1.00   17.70
   6  -6  -3   -5.50   16.20
  -6   5   3   84.29   30.30
  -6   5   3   18.70   16.80
  -6   5   3   58.79   13.90
   6  -5  -3   64.89   16.40
   6  -5  -3   46.30   11.70
   6  -5  -3   58.29   27.40
   6  -5  -3   11.90   12.90
   6  -5  -3   31.00   18.00
  -6   4   3   35.50   18.90
  -6   4   3   84.69   25.60
  -6   4   3   17.40   18.90
  -6   4   3   55.39   15.00
   6  -4  -3   34.90   16.60
   6  -4  -3   74.49   20.70
   6  -4  -3   41.90   12.50
   6  -4  -3   24.60   15.20
   6  -4  -3   39.00   13.70
  -6   3   3   14.30   15.40
  -6   3   3   17.40   10.80
  -6   3   3   27.10   16.30
  -6   3   3   24.70   13.60
   6  -3  -3   25.30   11.90
   6  -3  -3   19.70   17.50
   6  -3  -3   11.90   12.70
   6  -3  -3   14.10   14.10
   6  -3  -3    6.30    9.00
  -6   2   3  189.58   32.90
  -6   2   3  144.69   30.20
  -6   2   3  170.48   29.20
  -6   2   3  157.08   30.70
   6  -2  -3  233.18   38.10
   6  -2  -3  107.49   29.70
   6  -2  -3  230.78   29.40
   6  -2  -3  141.69   34.70
   6  -2  -3  169.78   34.40
  -6   1   3  337.37   36.30
  -6   1   3  381.56   41.70
  -6   1   3  303.77   41.50
  -6   1   3  356.86   43.00
  -6   1   3  340.87   41.30
   6  -1  -3  388.36   50.09
   6  -1  -3  400.66   44.10
   6  -1  -3  395.96   41.30
   6  -1  -3  375.66   40.40
   6  -1  -3  400.66   43.40
   6  -1  -3  398.46   48.40
  -6   0   3  225.98   31.20
  -6   0   3  188.08   35.00
  -6   0   3  108.29   24.00
  -6   0   3  188.38   32.20
  -6   0   3  166.28   28.60
   6   0  -3  150.68   30.00
   6   0  -3  159.58   28.60
   6   0  -3  148.89   27.40
   6   0  -3  132.09   26.70
  -6  -1   3  398.26   36.10
  -6  -1   3  369.46   42.40
  -6  -1   3  367.36   44.40
  -6  -1   3  375.46   41.20
   6   1  -3  414.36   39.10
   6   1  -3  350.36   35.50
   6   1  -3  386.06   37.20
   6   1  -3  489.25   50.19
   6   1  -3  397.86   43.20
  -6  -2   3  236.58   25.30
  -6  -2   3  204.08   38.50
  -6  -2   3  176.28   34.10
   6   2  -3  195.78   26.80
   6   2  -3  195.88   38.90
   6   2  -3  137.39   23.50
   6   2  -3  191.98   23.30
   6   2  -3  136.89   31.80
   6   2  -3  134.89   21.80
  -6  -3   3   14.50    9.90
  -6  -3   3   11.60   14.00
   6   3  -3   23.60    7.60
   6   3  -3   29.70   18.00
   6   3  -3   30.40   11.90
   6   3  -3   29.10    9.20
   6   3  -3   28.60   13.70
  -6  -4   3    9.50   19.70
  -6  -4   3   28.00   13.00
  -6  -4   3   52.99   21.70
   6   4  -3   48.30   23.00
   6   4  -3   33.80   19.60
   6   4  -3   76.09   19.00
  -6  -5   3   72.89   28.60
   6   5  -3   67.69   27.40
  -6  -6   3   -8.00   18.40
  -6  -6   3  -13.40   17.70
   6   6  -3  -11.00   10.40
   6   6  -3    6.10   20.70
   6   6  -3  -16.80   15.70
  -6  -7   3  -19.00   16.60
   6   7  -3    2.60   25.60
   6   7  -3    3.40   22.70
   6   7  -3   15.30   17.10
  -6  -8   3   67.99   29.70
  -6  -8   3  -42.30   25.80
   6   8  -3  -34.40   22.90
  -7   7   3   54.99   34.00
  -7   7   3   22.20   24.20
  -7   7   3  -13.50   21.70
   7  -7  -3   19.40   21.40
   7  -7  -3  -37.10   25.00
   7  -7  -3   -8.90   18.50
  -7   6   3   12.60   22.20
  -7   6   3   24.70   24.80
  -7   6   3  -18.60   16.70
   7  -6  -3   -5.60   21.40
   7  -6  -3  -15.60   18.50
   7  -6  -3    1.20   18.30
  -7   5   3   24.80   24.50
  -7   5   3   -1.60   15.50
  -7   5   3  -10.90   13.70
   7  -5  -3   13.60   16.00
   7  -5  -3   -2.00   22.20
   7  -5  -3  -27.30   14.10
  -7   4   3   17.30   15.70
  -7   4   3   -2.30   14.30
  -7   4   3  -11.10   15.40
   7  -4  -3    1.20   16.30
   7  -4  -3   13.90   10.40
   7  -4  -3    9.20   13.20
   7  -4  -3   18.90   12.90
  -7   3   3   35.90   19.30
  -7   3   3   21.40   17.00
  -7   3   3   14.10   12.30
  -7   3   3   41.00   16.90
   7  -3  -3   20.40   15.20
   7  -3  -3   25.70   12.90
   7  -3  -3   22.90   16.00
   7  -3  -3   15.10   14.00
  -7   2   3   28.20   14.60
  -7   2   3   15.10   14.10
  -7   2   3   15.40   12.80
  -7   2   3    9.50   12.40
   7  -2  -3    4.70   12.30
   7  -2  -3    9.50   11.90
   7  -2  -3  -10.20   12.70
   7  -2  -3   -3.20   10.90
   7  -2  -3  -19.90   12.00
  -7   1   3  274.47   36.50
  -7   1   3  195.78   36.70
  -7   1   3  198.08   36.20
  -7   1   3  275.97   36.20
  -7   1   3  207.88   36.10
   7  -1  -3  165.38   33.70
   7  -1  -3  180.68   33.10
   7  -1  -3  169.88   32.60
   7  -1  -3  210.48   39.10
   7  -1  -3  193.48   37.30
   7  -1  -3  201.78   36.60
  -7   0   3  118.49   28.30
  -7   0   3  127.89   29.60
  -7   0   3  136.39   27.50
   7   0  -3  129.99   29.40
   7   0  -3   88.99   27.10
   7   0  -3  110.79   27.40
   7   0  -3  113.19   26.80
   7   0  -3  105.29   28.70
   7   0  -3  161.58   35.90
  -7  -1   3  201.88   33.40
  -7  -1   3  210.48   40.40
  -7  -1   3  179.98   37.10
   7   1  -3  163.78   31.00
   7   1  -3  258.77   45.90
   7   1  -3  186.28   36.10
   7   1  -3  166.88   29.10
   7   1  -3  172.58   34.30
  -7  -2   3   24.40   10.40
  -7  -2   3   -7.40    9.70
  -7  -2   3   26.80   17.00
   7   2  -3    3.60    9.80
   7   2  -3    3.20    9.70
   7   2  -3   -2.50   11.60
   7   2  -3  -11.00   11.40
   7   2  -3   -4.10   10.10
  -7  -3   3   49.20   20.60
  -7  -3   3    0.00   15.40
   7   3  -3   24.80   20.60
   7   3  -3   23.40   12.00
   7   3  -3   30.50   20.60
   7   3  -3   21.10    9.50
   7   3  -3   20.70    9.90
  -7  -4   3   36.60   19.00
   7   4  -3   -1.30   10.20
   7   4  -3   12.00   15.60
   7   4  -3   -9.40   15.40
  -7  -5   3  -10.80   14.50
  -7  -5   3    7.30   13.70
   7   5  -3  -18.20   11.00
   7   5  -3   -5.30   23.10
   7   5  -3  -25.00   13.70
  -7  -6   3    0.10   17.30
  -7  -6   3   35.20   24.00
   7   6  -3  -21.70   18.60
   7   6  -3   15.70   13.90
   7   6  -3  -18.50   17.90
  -7  -7   3   20.50   25.30
  -7  -7   3   22.90   29.30
   7   7  -3   37.70   28.80
  -8   6   3  -41.10   19.00
  -8   6   3    1.50   23.10
   8  -6  -3  -17.20   20.90
   8  -6  -3   -2.50   20.90
   8  -6  -3    2.60   20.30
  -8   5   3  -15.70   20.70
  -8   5   3   12.40   23.20
  -8   5   3  -10.60   17.80
   8  -5  -3   34.10   22.20
   8  -5  -3  -15.40   22.50
   8  -5  -3  -16.30   17.60
  -8   4   3    7.50   18.80
  -8   4   3  -20.20   10.60
  -8   4   3   -1.40   16.80
   8  -4  -3   11.50   16.00
   8  -4  -3   15.90   17.40
   8  -4  -3   20.80   14.20
  -8   3   3   22.70   19.50
  -8   3   3   22.20   19.00
  -8   3   3    8.80   15.60
   8  -3  -3   20.40   18.10
   8  -3  -3   13.40   14.40
   8  -3  -3   59.49   17.20
   8  -3  -3   26.70   21.30
   8  -3  -3   11.70   15.70
  -8   2   3   -0.70   15.30
  -8   2   3   -3.70   20.00
  -8   2   3    3.90   10.70
   8  -2  -3  -17.10   16.60
   8  -2  -3   12.70   16.00
   8  -2  -3   14.50   18.60
   8  -2  -3   19.60   12.70
   8  -2  -3   11.20   15.30
   8  -2  -3   13.50   16.40
  -8   1   3   -1.90    9.60
  -8   1   3    3.00   12.20
  -8   1   3   -4.30   13.20
  -8   1   3    4.00   12.50
   8  -1  -3   25.40   17.50
   8  -1  -3   -6.80   11.00
   8  -1  -3   -5.40   11.30
   8  -1  -3    9.80   13.70
   8  -1  -3  -12.30   10.40
  -8   0   3   -6.30   13.50
  -8   0   3   -0.50   10.40
  -8   0   3    7.20   13.30
  -8   0   3    0.10   15.20
   8   0  -3   13.60   14.80
   8   0  -3   12.40   16.00
   8   0  -3  -11.40   11.00
   8   0  -3    0.60   12.50
   8   0  -3    0.00   10.90
   8   0  -3   15.10   17.90
  -8  -1   3   23.90   16.10
  -8  -1   3  -14.00   10.40
  -8  -1   3    6.90   11.40
   8   1  -3   24.50   14.60
   8   1  -3   -0.50   13.90
   8   1  -3   27.60   20.40
   8   1  -3   -0.50   11.90
   8   1  -3  -20.70   10.30
  -8  -2   3   14.40   16.20
  -8  -2   3    4.30   11.30
  -8  -2   3    5.60   13.60
   8   2  -3   36.20   24.40
   8   2  -3   16.80   14.10
   8   2  -3   12.70   12.80
   8   2  -3   15.20   15.80
  -8  -3   3   36.30   17.50
  -8  -3   3   19.60   15.80
   8   3  -3    2.80   11.30
   8   3  -3   41.10   21.30
   8   3  -3   36.80   19.60
   8   3  -3   10.70   11.30
  -8  -4   3   25.00   21.40
  -8  -4   3   47.70   21.80
   8   4  -3   -4.60   11.80
   8   4  -3  -13.00   18.10
   8   4  -3   20.80   24.10
  -8  -5   3   36.50   25.90
  -8  -5   3    8.80   23.90
   8   5  -3    4.80   21.40
   8   5  -3   -9.90   21.20
   8   5  -3  -23.50   14.00
  -8  -6   3  -29.50   16.20
   8   6  -3  -32.40   16.10
   8   6  -3  -17.80   26.90
  -9   5   3    2.20   23.90
  -9   5   3   24.20   22.20
  -9   5   3   46.00   26.50
   9  -5  -3  -19.70   24.80
   9  -5  -3   -0.10   22.10
   9  -5  -3    3.70   22.50
  -9   4   3   26.00   28.90
  -9   4   3  -10.00   22.30
  -9   4   3  -29.90   16.50
   9  -4  -3   10.40   18.50
   9  -4  -3   -4.90   21.80
   9  -4  -3   29.90   22.20
   9  -4  -3   -3.10   19.50
  -9   3   3   24.10   19.10
  -9   3   3   59.79   23.50
  -9   3   3   -1.20   24.40
   9  -3  -3   50.69   18.90
   9  -3  -3    7.70   17.20
   9  -3  -3   -0.70   15.20
   9  -3  -3   32.30   21.40
   9  -3  -3   -0.80   18.70
   9  -3  -3   18.60   25.10
  -9   2   3   -8.30   16.10
  -9   2   3   13.80   17.50
   9  -2  -3   -0.50   15.70
   9  -2  -3   -7.70   17.30
   9  -2  -3   22.00   18.70
   9  -2  -3  -20.50   12.50
   9  -2  -3   -0.10   17.50
  -9   1   3   -1.10   13.40
  -9   1   3    9.40   28.30
  -9   1   3   39.90   25.10
   9  -1  -3   17.90   31.90
   9  -1  -3   -2.00   17.00
   9  -1  -3   14.70   17.30
   9  -1  -3  -15.10   12.90
   9  -1  -3    8.60   17.50
   9  -1  -3   23.10   20.10
  -9   0   3   -2.90   15.10
  -9   0   3   -0.20   13.00
  -9   0   3   10.50   14.60
   9   0  -3   -7.50   12.30
   9   0  -3  -23.80   12.90
   9   0  -3   23.70   21.10
   9   0  -3  -12.00   11.80
   9   0  -3   -6.10   12.70
   9   0  -3   -9.20   12.30
  -9  -1   3   46.60   17.10
  -9  -1   3  -32.00   15.20
  -9  -1   3   -2.70   14.90
   9   1  -3   17.70   15.70
   9   1  -3    3.60   19.20
   9   1  -3  -16.20   15.90
   9   1  -3   -9.90   14.40
   9   1  -3  -25.00   13.60
   9   1  -3    9.80   19.90
  -9  -2   3   22.10   18.00
  -9  -2   3   38.10   17.20
  -9  -2   3  -30.70   12.50
   9   2  -3  -18.60   14.50
   9   2  -3    1.20   15.60
   9   2  -3  -10.30   17.50
   9   2  -3   27.30   20.50
  -9  -3   3  -37.50   15.20
  -9  -3   3   61.79   28.90
   9   3  -3   99.89   38.10
   9   3  -3   -7.90   16.80
   9   3  -3  -22.20   11.00
   9   3  -3    1.20   14.10
  -9  -4   3  -12.30   16.50
   9   4  -3   21.40   23.50
   9   4  -3  -10.10   18.10
  -9  -5   3  -21.10   20.80
  -9  -5   3  -25.30   20.90
   9   5  -3   -4.10   23.30
 -10   3   3   10.30   22.80
 -10   3   3   34.60   28.60
  10  -3  -3   -8.80   21.40
  10  -3  -3  -30.60   20.90
  10  -3  -3    7.20   22.30
  10  -3  -3   13.20   23.30
 -10   2   3   16.00   19.40
 -10   2   3   58.29   27.50
  10  -2  -3    5.60   22.30
  10  -2  -3   45.50   23.90
  10  -2  -3    6.20   23.80
  10  -2  -3   28.80   22.50
  10  -2  -3  -40.70   18.60
  10  -2  -3   30.30   24.40
 -10   1   3   58.89   31.50
 -10   1   3   26.50   26.70
 -10   1   3    3.50   15.80
  10  -1  -3   18.20   23.60
  10  -1  -3   22.60   24.60
  10  -1  -3    6.50   22.20
  10  -1  -3   66.29   33.30
  10  -1  -3   48.60   30.20
 -10   0   3   25.70   21.60
 -10   0   3   18.50   22.70
 -10   0   3   35.30   23.30
  10   0  -3   13.70   19.60
  10   0  -3    3.70   19.20
  10   0  -3   17.80   20.20
  10   0  -3   29.60   20.20
  10   0  -3   33.00   25.30
 -10  -1   3   39.40   25.60
 -10  -1   3   48.60   24.10
 -10  -1   3   36.90   24.60
  10   1  -3   22.00   24.70
  10   1  -3    6.10   18.30
  10   1  -3   86.99   35.40
  10   1  -3    7.30   24.50
  10   1  -3   51.29   26.50
 -10  -2   3    3.30   22.40
 -10  -2   3   66.09   25.00
  10   2  -3  -23.40   18.00
  10   2  -3   36.70   25.90
  10   2  -3   21.80   23.80
  10   2  -3    0.30   22.00
  10   2  -3  -12.70   16.90
 -10  -3   3   -0.30   20.40
  10   3  -3   -6.80   21.50
  10   3  -3   -6.80   23.90
   9   3   4  -16.20   17.90
  -9  -3  -4   18.60   26.30
  -9  -3  -4  -34.30   19.90
   9   2   4  -25.40   24.20
   9   2   4    0.70   19.00
   9   2   4   30.30   22.50
   9   2   4  -16.20   18.40
  -9  -2  -4    4.30   17.10
  -9  -2  -4   19.10   19.80
  -9  -2  -4   55.29   30.20
   9   1   4  -26.80   22.90
   9   1   4    8.70   21.50
   9   1   4   -6.30   18.80
  -9  -1  -4   -1.00   17.30
  -9  -1  -4   -1.20   26.60
  -9  -1  -4   -8.80   21.10
   9   0   4    1.50   18.10
   9   0   4  -19.60   15.80
   9   0   4   33.00   22.10
  -9   0  -4   -2.20   39.50
  -9   0  -4  -39.20   16.00
   9  -1   4  -28.00   15.60
   9  -1   4  -22.40   15.10
   9  -1   4  -16.30   17.30
  -9   1  -4  -43.10   17.50
  -9   1  -4    3.50   16.30
   9  -2   4   14.00   19.30
   9  -2   4  -30.40   17.10
   9  -2   4   23.60   22.10
  -9   2  -4   -5.20   15.60
  -9   2  -4   11.50   24.90
   9  -3   4   12.00   22.70
   9  -3   4   28.70   24.00
  -9   3  -4    6.60   25.90
  -9   3  -4   -1.80   14.70
   8   5   4  -28.20   18.40
  -8  -5  -4    6.10   22.20
  -8  -5  -4   -9.40   23.90
   8   4   4   -8.60   15.00
   8   4   4   13.70   26.00
  -8  -4  -4    2.90   19.70
  -8  -4  -4  -27.50   17.70
  -8  -4  -4   33.70   28.20
   8   3   4   -4.40   20.10
   8   3   4    6.20   14.70
   8   3   4    2.60   17.60
  -8  -3  -4   -1.90   16.60
  -8  -3  -4   -7.20   15.50
  -8  -3  -4   10.30   16.60
   8   2   4   36.90   21.10
   8   2   4    0.00   14.40
   8   2   4   -7.70   22.00
  -8  -2  -4   12.30   18.90
  -8  -2  -4   15.30   17.50
  -8  -2  -4   23.70   17.10
   8   1   4  -17.20    9.90
   8   1   4    6.40   17.80
   8   1   4    3.30   15.00
   8   1   4   -9.90   16.40
  -8  -1  -4  -28.10   13.70
  -8  -1  -4   -0.90   12.70
  -8  -1  -4   19.00   18.70
   8   0   4  -11.60    8.20
   8   0   4  -25.20   10.40
   8   0   4  -13.90   14.90
   8   0   4  -13.00   14.40
   8   0   4   -3.10   14.40
  -8   0  -4   10.80   18.10
  -8   0  -4   18.80   17.60
  -8   0  -4  -19.80   14.30
  -8   0  -4    1.60   12.60
   8  -1   4    4.50   15.30
   8  -1   4   13.30    8.80
   8  -1   4   -7.00   18.10
   8  -1   4   18.00   22.20
  -8   1  -4   10.40   16.20
  -8   1  -4   -4.40   12.60
  -8   1  -4   -4.70   15.60
   8  -2   4   23.70   13.30
   8  -2   4   39.60   21.40
   8  -2   4   27.60   21.60
   8  -2   4   13.50   19.00
  -8   2  -4   29.00   14.70
  -8   2  -4   21.30   19.00
   8  -3   4    3.40   11.50
   8  -3   4    6.20   17.70
   8  -3   4   10.40   16.10
  -8   3  -4    4.90   15.00
  -8   3  -4  -18.40   18.50
   8  -4   4   16.90   21.70
   8  -4   4   -8.20   16.90
  -8   4  -4   16.30   20.90
  -8   4  -4  -36.70   17.70
   8  -5   4  -23.20   18.30
   8  -5   4   16.70   20.50
  -8   5  -4   18.60   27.10
  -8   5  -4    8.50   23.90
   7   6   4  -13.90   20.00
   7   5   4   15.90   20.80
   7   5   4   -3.80   18.90
  -7  -5  -4  -23.70   14.10
  -7  -5  -4   11.00   24.50
  -7  -5  -4   -1.30   12.50
   7   4   4  -27.20   12.10
   7   4   4   14.90   17.00
  -7  -4  -4    7.10   18.00
  -7  -4  -4  -11.50   11.20
  -7  -4  -4   37.30   22.20
   7   3   4   22.10   14.90
   7   3   4  -23.50   14.90
  -7  -3  -4  -10.90   13.20
  -7  -3  -4   15.60   13.80
  -7  -3  -4   18.80   15.70
   7   2   4   64.19   21.50
   7   2   4   89.39   30.40
  -7  -2  -4   94.99   23.30
  -7  -2  -4   65.29   24.20
   7   1   4   48.80   16.70
   7   1   4  113.09   22.00
   7   1   4   93.99   17.10
   7   1   4   86.89   27.90
   7   1   4  110.09   31.20
   7   1   4   86.99   27.10
   7   1   4   99.99   16.20
  -7  -1  -4  168.08   36.60
  -7  -1  -4   92.19   27.30
  -7  -1  -4   88.19   15.90
  -7  -1  -4  122.49   34.70
   7   0   4   24.00   18.00
   7   0   4    1.60    7.80
   7   0   4   15.80    9.30
   7   0   4   27.10   18.90
   7   0   4   15.80   15.60
  -7   0  -4    0.70   14.60
  -7   0  -4   41.30   17.20
  -7   0  -4   18.90   12.80
  -7   0  -4   31.70   20.90
   7  -1   4  100.19   15.40
   7  -1   4   76.09   29.20
   7  -1   4   83.69   26.50
  -7   1  -4   71.29   29.00
  -7   1  -4   89.29   29.20
   7  -2   4  101.09   32.10
   7  -2   4   52.19   13.40
   7  -2   4   46.60   12.40
   7  -2   4   43.20   17.60
   7  -2   4   87.59   34.30
  -7   2  -4   73.69   25.30
   7  -3   4   49.40   22.20
   7  -3   4  -11.00   13.00
   7  -3   4   13.40   10.90
   7  -3   4   13.70   14.80
   7  -3   4   -2.00    9.50
   7  -3   4   13.80    8.30
  -7   3  -4   66.39   24.40
  -7   3  -4   10.50   10.90
  -7   3  -4   12.70   15.80
   7  -4   4   12.30   19.50
   7  -4   4   13.70   15.00
  -7   4  -4    4.50   16.80
  -7   4  -4   16.40   22.00
  -7   4  -4   -9.30   11.60
   7  -5   4  -17.00   16.30
   7  -5   4  -21.90   14.20
  -7   5  -4  -19.80   16.10
  -7   5  -4   11.90   18.20
  -7   5  -4  -24.00   17.60
   7  -6   4   11.00   23.70
   7  -6   4   16.60   22.40
  -7   6  -4   -6.10   21.70
  -7   6  -4  -38.50   18.30
  -7   6  -4    3.10   20.00
   6   7   4    7.10   20.40
  -6  -7  -4    2.90   19.30
  -6  -7  -4   13.90   27.50
   6   6   4   26.80   23.20
   6   6   4  -18.90   17.40
  -6  -6  -4  -18.90   18.50
  -6  -6  -4   -5.50   15.80
   6   5   4   30.50   21.60
   6   5   4   30.20   19.40
  -6  -5  -4   45.00   14.10
  -6  -5  -4   16.40   20.30
  -6  -5  -4   26.00   20.10
   6   4   4    0.70   13.60
   6   4   4    6.10   16.40
  -6  -4  -4    4.20   11.30
  -6  -4  -4   16.40   17.00
   6   3   4  118.69   33.00
   6   3   4  145.49   30.60
  -6  -3  -4  137.89   33.40
  -6  -3  -4  143.69   25.60
  -6  -3  -4   72.69   23.20
   6   2   4   37.40   20.20
   6   2   4   33.40   14.80
   6   2   4   23.80   15.50
   6   2   4    6.40   16.90
  -6  -2  -4   22.10   16.40
  -6  -2  -4   38.10   19.20
  -6  -2  -4   47.70   15.00
  -6  -2  -4   39.60   16.40
   6   1   4  238.18   42.90
   6   1   4  290.97   28.00
   6   1   4  257.47   27.20
   6   1   4  218.68   41.00
   6   1   4  264.77   22.40
  -6  -1  -4  257.37   44.00
  -6  -1  -4  267.27   35.60
  -6  -1  -4  200.18   40.00
  -6  -1  -4  239.88   28.10
   6   0   4  431.06   51.49
   6   0   4  450.25   36.20
   6   0   4  462.85   30.40
   6   0   4  445.36   50.89
   6   0   4  397.06   28.90
  -6   0  -4  562.54   52.39
  -6   0  -4  504.85   53.29
  -6   0  -4  463.25   36.70
  -6   0  -4  442.16   49.99
   6  -1   4  250.67   20.30
   6  -1   4  278.77   22.30
   6  -1   4  297.87   33.00
   6  -1   4  220.28   42.60
   6  -1   4  269.97   49.10
  -6   1  -4  237.98   40.60
  -6   1  -4  237.08   32.40
  -6   1  -4  240.78   43.50
   6  -2   4   25.10   22.10
   6  -2   4   24.40   12.30
   6  -2   4   52.69   14.20
   6  -2   4   21.90    9.50
   6  -2   4   34.60   17.20
  -6   2  -4   49.10   21.00
  -6   2  -4   30.70   15.70
   6  -3   4  122.19   14.60
   6  -3   4  108.49   15.30
   6  -3   4  119.09   32.50
   6  -3   4  110.19   19.50
   6  -3   4   83.89   29.10
  -6   3  -4  115.79   20.50
  -6   3  -4  137.49   32.60
  -6   3  -4  158.88   37.60
   6  -4   4    3.70   15.40
   6  -4   4  -13.80   12.40
   6  -4   4   -8.40   11.30
  -6   4  -4   18.50   12.00
  -6   4  -4   29.70   19.90
   6  -5   4   31.60   21.10
   6  -5   4   36.90   23.30
  -6   5  -4   35.50   21.70
  -6   5  -4  -14.90   14.20
  -6   5  -4   10.80   16.70
   6  -6   4   13.10   19.70
   6  -6   4  -19.20   14.80
  -6   6  -4   35.80   23.60
  -6   6  -4   17.20   18.60
  -6   6  -4  -12.50   20.90
   6  -7   4  -21.80   21.60
   6  -7   4  -10.30   22.30
   6  -7   4    2.10   25.90
  -6   7  -4  -26.50   22.10
  -6   7  -4   -2.40   22.20
  -6   7  -4  -21.10   19.60
   5   8   4  127.19   42.90
   5   8   4   43.70   40.90
  -5  -8  -4   70.59   39.20
  -5  -8  -4   54.79   33.00
   5   7   4    1.40   23.50
   5   7   4  -22.10   17.30
  -5  -7  -4    5.70   19.20
  -5  -7  -4   32.90   18.40
   5   6   4   -2.80   16.70
   5   6   4  -14.90   13.70
  -5  -6  -4  -10.80   15.90
  -5  -6  -4  -15.90   13.80
  -5  -6  -4   -1.50    9.90
   5   5   4   18.90   16.60
   5   5   4   19.10   30.00
   5   5   4    0.60   10.90
  -5  -5  -4   36.50   18.40
  -5  -5  -4    5.10   10.00
  -5  -5  -4   27.50   12.70
   5   4   4   -3.60    8.70
   5   4   4    3.30   12.80
   5   4   4   17.90   14.60
  -5  -4  -4   -1.30   11.90
  -5  -4  -4   12.20    7.80
  -5  -4  -4   25.00   17.70
   5   3   4   51.79   14.70
   5   3   4   76.19   27.70
   5   3   4   84.59   22.50
  -5  -3  -4  137.49   32.30
  -5  -3  -4  101.39   28.50
  -5  -3  -4   86.39   19.10
   5   2   4  -12.50    9.70
   5   2   4    4.10    7.60
   5   2   4   -2.30    8.50
  -5  -2  -4   11.00   10.30
  -5  -2  -4   31.00   17.10
  -5  -2  -4   -4.50    5.70
  -5  -2  -4   15.30   11.80
   5   1   4  151.98   31.90
   5   1   4  152.98   15.30
   5   1   4  154.18   20.00
   5   1   4  159.38   32.40
   5   1   4  169.18   16.00
   5   1   4  179.68   21.70
  -5  -1  -4  158.18   20.10
  -5  -1  -4  166.68   15.60
  -5  -1  -4  233.48   40.20
  -5  -1  -4  172.68   33.70
  -5  -1  -4  153.98   27.50
   5   0   4   -0.80    9.00
   5   0   4    1.40    6.50
   5   0   4    4.30   10.10
   5   0   4   -5.40    6.40
   5   0   4    4.60    5.00
   5   0   4    0.60    4.30
  -5   0  -4    7.00   10.60
  -5   0  -4    0.70   10.30
  -5   0  -4   26.30    9.00
  -5   0  -4    2.70    8.40
   5  -1   4  175.08   15.30
   5  -1   4  119.29   27.70
   5  -1   4  179.58   24.80
   5  -1   4  179.98   24.30
   5  -1   4  184.58   25.30
   5  -1   4  171.08   15.20
   5  -1   4  148.79   32.00
  -5   1  -4   92.79   22.70
  -5   1  -4  223.18   26.70
  -5   1  -4  171.78   27.10
  -5   1  -4  169.18   34.70
   5  -2   4    3.30    6.30
   5  -2   4    5.60   10.30
   5  -2   4    2.80    5.10
   5  -2   4   14.70   12.60
   5  -2   4    2.10    6.10
   5  -2   4   -8.10    5.00
  -5   2  -4    6.80    9.00
  -5   2  -4    3.10    5.70
  -5   2  -4   11.90   10.60
   5  -3   4  103.59   28.00
   5  -3   4  119.29   30.60
   5  -3   4  104.69    9.80
   5  -3   4   75.49   14.50
  -5   3  -4   93.29   28.30
  -5   3  -4   32.60   20.20
  -5   3  -4   98.49   17.90
   5  -4   4   27.00   12.60
   5  -4   4   17.90   13.70
   5  -4   4   13.80   11.50
  -5   4  -4    3.10    9.60
  -5   4  -4   11.50   12.80
  -5   4  -4    5.30   11.30
   5  -5   4    5.60   15.70
   5  -5   4  -11.50   12.50
  -5   5  -4   11.40   11.30
  -5   5  -4   24.00   17.30
  -5   5  -4   -2.20   12.90
   5  -6   4   23.50   18.10
   5  -6   4   19.70   19.80
  -5   6  -4   24.00   19.00
  -5   6  -4   19.70   19.80
  -5   6  -4   11.30   15.30
   5  -7   4    3.30   18.50
   5  -7   4  -32.90   14.60
   5  -7   4   26.20   18.20
  -5   7  -4    0.40   20.20
  -5   7  -4   -1.90   20.70
  -5   7  -4  -13.00   19.00
   5  -8   4   43.30   30.20
   5  -8   4   50.09   30.00
   5  -8   4    0.50   23.20
  -5   8  -4   63.59   30.60
  -5   8  -4   36.90   27.50
  -5   8  -4   67.19   34.00
   4   8   4  -16.50   20.60
   4   8   4    5.40   21.00
  -4  -8  -4  -21.10   20.30
   4   7   4    5.80   21.20
   4   7   4   13.40   10.30
   4   7   4  -13.00   15.70
  -4  -7  -4   17.10   19.70
  -4  -7  -4   17.20   21.00
  -4  -7  -4   -5.80   10.70
   4   6   4   22.10    8.10
   4   6   4   12.10   17.20
   4   6   4   34.50   12.60
  -4  -6  -4    9.60   15.20
  -4  -6  -4   16.30   11.70
  -4  -6  -4   21.70   17.00
  -4  -6  -4    6.00    9.00
  -4  -6  -4   18.10   10.60
   4   5   4    8.00   14.50
   4   5   4    3.30    6.90
   4   5   4   26.10   16.60
  -4  -5  -4   13.70   11.20
  -4  -5  -4  -19.00   10.00
  -4  -5  -4   -2.00    6.90
   4   4   4   59.49   19.70
   4   4   4   59.09   21.00
  -4  -4  -4   30.50   11.90
  -4  -4  -4   59.99   20.20
  -4  -4  -4   49.99   16.40
   4   3   4  110.89   20.60
   4   3   4  203.08   28.60
  -4  -3  -4  176.18   22.90
  -4  -3  -4  136.59   31.30
  -4  -3  -4  131.09   29.20
   4   2   4  230.08   27.10
   4   2   4  269.77   28.60
   4   2   4  160.18   31.00
  -4  -2  -4  234.98   31.20
  -4  -2  -4  219.88   25.50
  -4  -2  -4  224.88   26.00
   4   1   4  421.46   37.30
   4   1   4  473.15   22.40
   4   1   4  430.06   29.00
   4   1   4  484.05   44.30
   4   1   4  441.26   43.70
   4   1   4  475.95   36.50
  -4  -1  -4  417.66   41.00
  -4  -1  -4  404.76   20.70
  -4  -1  -4  378.46   35.50
  -4  -1  -4  479.55   43.10
  -4  -1  -4  430.86   28.90
   4   0   4    5.60    3.80
   4   0   4    3.10    8.60
   4   0   4    3.40    6.00
   4   0   4    6.20    5.00
   4   0   4   20.40   11.70
   4   0   4   -5.00    2.80
  -4   0  -4   -5.20    6.50
  -4   0  -4    2.30    5.80
  -4   0  -4   12.10   10.20
  -4   0  -4   -2.80    6.00
  -4   0  -4    2.50    5.00
   4  -1   4  446.46   33.30
   4  -1   4  496.95   46.30
   4  -1   4  451.05   20.20
   4  -1   4  407.86   34.10
   4  -1   4  404.76   31.90
   4  -1   4  475.95   44.80
  -4   1  -4  453.45   44.50
  -4   1  -4  444.26   43.00
  -4   1  -4  458.15   33.30
  -4   1  -4  450.45   36.20
   4  -2   4  236.28   43.60
   4  -2   4  218.98   36.70
   4  -2   4  213.18   19.30
   4  -2   4  188.88   17.30
   4  -2   4  246.08   20.30
  -4   2  -4  234.68   20.00
  -4   2  -4  244.88   30.80
  -4   2  -4  215.88   44.20
  -4   2  -4  255.07   19.20
   4  -3   4  107.79   26.50
   4  -3   4  119.89   28.00
   4  -3   4  134.29   18.50
  -4   3  -4  141.29   18.70
  -4   3  -4  126.49   26.30
  -4   3  -4   94.99   25.80
   4  -4   4   43.80   13.70
   4  -4   4   46.60   17.30
   4  -4   4   47.70   20.30
  -4   4  -4   51.19   21.90
  -4   4  -4   79.19   23.80
  -4   4  -4   47.30   15.40
   4  -5   4   -5.50   10.40
   4  -5   4    7.40   11.40
  -4   5  -4  -10.60   10.20
  -4   5  -4  -23.70    9.20
  -4   5  -4   -3.20   12.00
   4  -6   4   28.50   15.00
  -4   6  -4   84.39   26.20
  -4   6  -4   44.20   24.90
  -4   6  -4   20.90   18.20
   4  -7   4  -29.40   14.20
   4  -7   4   -0.70   15.80
   4  -7   4  -16.40   15.90
  -4   7  -4   10.70   18.60
  -4   7  -4    1.70   16.90
  -4   7  -4   -5.10   17.80
   4  -8   4   29.00   20.30
   4  -8   4   32.40   26.70
   4  -8   4   12.90   21.70
  -4   8  -4   35.10   31.70
  -4   8  -4   25.60   22.30
  -4   8  -4   40.20   23.40
   3   8   4    8.50   19.30
   3   8   4  -20.40   14.10
   3   8   4  -48.30   19.70
  -3  -8  -4  -18.90   22.10
  -3  -8  -4    4.80   16.10
   3   7   4   -6.10   13.50
   3   7   4   22.60   19.50
   3   7   4   10.20   12.70
  -3  -7  -4    9.80   18.20
  -3  -7  -4   12.50   11.20
  -3  -7  -4   -0.80   19.10
   3   6   4  197.98   31.30
   3   6   4  190.98   41.70
   3   6   4  250.47   48.40
   3   6   4  190.68   25.20
  -3  -6  -4  184.88   37.00
  -3  -6  -4  188.98   24.30
  -3  -6  -4  268.67   47.50
   3   5   4   62.09   25.20
   3   5   4    1.10   13.40
   3   5   4   30.90    9.60
   3   5   4   23.60   12.00
  -3  -5  -4   36.30   19.70
  -3  -5  -4   28.50    9.40
  -3  -5  -4   41.20   13.00
  -3  -5  -4   39.90   17.10
   3   4   4  146.89   19.60
   3   4   4  171.38   33.50
   3   4   4  142.59   31.00
   3   4   4  168.78   13.20
  -3  -4  -4  180.28   21.80
  -3  -4  -4  137.99   28.50
  -3  -4  -4  120.09   26.80
  -3  -4  -4  142.79   12.20
   3   3   4  185.68   21.70
   3   3   4  150.48   27.10
   3   3   4  143.49   30.20
  -3  -3  -4  152.18   29.30
  -3  -3  -4  134.29   24.50
  -3  -3  -4  169.78   21.90
  -3  -3  -4  145.09   26.10
   3   2   4  936.71   50.19
   3   2   4  931.71   61.69
   3   2   4  897.61   49.30
  -3  -2  -4  933.11   48.80
  -3  -2  -4 1009.00   60.79
  -3  -2  -4  933.71   57.79
  -3  -2  -4  851.91   48.50
   3   1   4 2058.49   63.59
   3   1   4 2049.29   50.59
   3   1   4 2172.48   87.09
   3   1   4 1948.91   83.49
  -3  -1  -4 1979.60   78.79
  -3  -1  -4 1956.00   81.79
  -3  -1  -4 2113.99   85.79
  -3  -1  -4 1980.70   62.09
  -3  -1  -4 1991.30   46.80
  -3  -1  -4 1941.21   84.39
   3   0   4  550.14   19.60
   3   0   4  618.64   43.30
   3   0   4  528.55   40.00
   3   0   4  553.24   43.20
   3   0   4  560.44   31.00
   3   0   4  530.95   37.00
   3   0   4  557.94   19.90
  -3   0  -4  672.43   45.90
  -3   0  -4  507.45   40.60
  -3   0  -4  513.65   36.00
  -3   0  -4  566.74   31.10
   3  -1   4 1950.20   40.80
   3  -1   4 1971.60   40.90
   3  -1   4 1918.91   84.49
   3  -1   4 2099.69   88.39
   3  -1   4 1834.12   81.19
   3  -1   4 2043.20   75.29
   3  -1   4 1797.62   82.79
   3  -1   4 1987.40   67.69
  -3   1  -4 1775.22   80.39
  -3   1  -4 2083.89   86.09
  -3   1  -4 1971.40   65.79
  -3   1  -4 2048.30   87.39
   3  -2   4 1024.80   62.29
   3  -2   4  938.41   33.80
   3  -2   4  789.62   51.29
   3  -2   4  917.71   37.60
   3  -2   4  946.91   59.59
  -3   2  -4  954.60   37.50
  -3   2  -4  919.51   33.80
  -3   2  -4  868.21   54.29
  -3   2  -4  907.61   60.79
   3  -3   4  170.98   20.30
   3  -3   4  111.09   25.40
   3  -3   4  145.09   28.40
  -3   3  -4  162.18   29.60
  -3   3  -4  131.19   18.20
  -3   3  -4  171.98   31.20
   3  -4   4  118.59   24.20
   3  -4   4  103.59   25.60
   3  -4   4  162.58   32.90
  -3   4  -4  159.88   31.10
  -3   4  -4  116.39   28.50
  -3   4  -4  143.49   25.10
   3  -5   4   52.49   19.70
   3  -5   4   27.40   14.10
  -3   5  -4   34.70   18.80
  -3   5  -4   41.00   17.10
  -3   5  -4   40.00   17.60
   3  -6   4  193.58   39.60
   3  -6   4  204.88   41.50
  -3   6  -4  169.58   39.60
  -3   6  -4  141.59   33.60
  -3   6  -4  204.98   39.70
   3  -7   4   38.80   20.50
   3  -7   4   45.50   18.50
   3  -7   4   56.39   22.20
  -3   7  -4   -5.00   14.70
  -3   7  -4    6.90   18.20
  -3   7  -4   18.10   19.20
   3  -8   4   24.90   24.40
   3  -8   4   14.80   18.30
   3  -8   4   15.50   23.00
  -3   8  -4   -7.50   15.80
  -3   8  -4    6.40   16.30
  -3   8  -4   27.50   25.10
   3  -9   4  -19.20   26.00
  -3   9  -4   23.00   22.70
  -3   9  -4  -26.00   25.70
   2   9   4   28.40   24.50
   2   9   4    0.00   26.90
   2   9   4    6.00   25.90
  -2  -9  -4   -5.90   19.40
  -2  -9  -4    7.90   21.70
   2   8   4   14.60   15.20
   2   8   4   -0.80   14.60
   2   8   4    3.40   18.70
  -2  -8  -4    4.00   15.90
  -2  -8  -4   -6.50   16.60
  -2  -8  -4   -0.30   18.50
   2   7   4   10.50   16.50
   2   7   4   -6.80   12.80
  -2  -7  -4   16.00   15.20
  -2  -7  -4   13.40   16.50
  -2  -7  -4    7.50   11.00
   2   6   4  556.44   59.09
   2   6   4  441.56   55.09
   2   6   4  453.55   41.50
   2   6   4  392.76   37.20
  -2  -6  -4  282.37   50.49
  -2  -6  -4  520.35   41.60
  -2  -6  -4  468.55   53.09
  -2  -6  -4  480.15   54.09
  -2  -6  -4  433.66   37.90
   2   5   4   -6.80    7.40
   2   5   4    3.10    7.90
   2   5   4   17.30   11.90
   2   5   4   -0.60   11.80
  -2  -5  -4   21.40    8.90
  -2  -5  -4   12.10    8.00
  -2  -5  -4    7.00   10.50
  -2  -5  -4   -3.10    6.20
  -2  -5  -4    9.80   12.40
   2   4   4  316.07   36.30
   2   4   4  266.87   25.90
   2   4   4  286.47   28.50
  -2  -4  -4  316.97   28.60
  -2  -4  -4  311.37   35.40
  -2  -4  -4  314.77   37.30
  -2  -4  -4  322.77   24.00
   2   3   4    9.30    7.50
   2   3   4    3.00    8.90
   2   3   4    9.40    6.10
   2   3   4    7.40    3.90
   2   3   4    4.10    7.00
  -2  -3  -4    9.00    8.30
  -2  -3  -4    1.60    7.50
  -2  -3  -4   13.70    7.50
  -2  -3  -4    7.50    7.00
  -2  -3  -4    4.30    3.70
   2   2   4 1671.33   64.49
   2   2   4 1742.13   68.29
   2   2   4 1746.33   78.89
   2   2   4 1805.82   73.59
  -2  -2  -4 1766.92   73.39
  -2  -2  -4 1836.92   74.79
  -2  -2  -4 1743.83   66.39
  -2  -2  -4 1708.53   75.79
   2   1   4 1343.27   33.40
   2   1   4 1341.87   56.89
   2   1   4 1305.37   45.80
   2   1   4 1328.47   61.79
   2   1   4 1326.37   58.29
  -2  -1  -4 1360.46   60.99
  -2  -1  -4 1376.76   46.40
  -2  -1  -4 1348.47   33.00
  -2  -1  -4 1300.77   58.39
  -2  -1  -4 1255.47   56.39
  -2  -1  -4 1350.16   59.09
   2   0   4 1670.33   52.69
   2   0   4 1630.94   66.39
   2   0   4 1683.93   68.09
   2   0   4 1584.64   31.70
   2   0   4 1670.03   61.59
   2   0   4 1660.03   65.79
   2   0   4 1555.14   63.19
  -2   0  -4 1646.14   60.59
  -2   0  -4 1657.03   67.89
  -2   0  -4 1638.54   51.79
  -2   0  -4 1553.24   37.30
  -2   0  -4 1750.72   68.09
  -2   0  -4 1750.72   66.39
   2  -1   4 1355.46   47.10
   2  -1   4 1305.07   29.60
   2  -1   4 1296.97   58.99
   2  -1   4 1367.66   56.39
   2  -1   4 1367.96   61.79
   2  -1   4 1222.98   68.69
   2  -1   4 1307.47   60.89
  -2   1  -4 1262.07   54.19
  -2   1  -4 1333.37   46.00
  -2   1  -4 1354.46   29.00
  -2   1  -4 1325.67   63.49
  -2   1  -4 1350.26   60.19
   2  -2   4 1761.02   45.80
   2  -2   4 1799.72   75.19
   2  -2   4 1771.42   77.99
   2  -2   4 1776.02   56.69
   2  -2   4 1727.93   76.59
   2  -2   4 1882.11   80.49
  -2   2  -4 1803.42   56.09
  -2   2  -4 1866.11   50.79
  -2   2  -4 1738.03   77.69
  -2   2  -4 1915.21   78.79
  -2   2  -4 1739.63   76.89
   2  -3   4   10.30    8.60
   2  -3   4    8.10    6.50
   2  -3   4    9.90    7.90
  -2   3  -4    8.30   10.60
  -2   3  -4   -4.90    4.50
  -2   3  -4    9.10    9.80
   2  -4   4  369.66   41.90
   2  -4   4  289.47   32.50
   2  -4   4  386.96   41.40
  -2   4  -4  373.96   42.10
  -2   4  -4  390.66   41.20
   2  -5   4   13.70   12.40
   2  -5   4   22.80   12.70
  -2   5  -4    0.30   10.80
  -2   5  -4    6.20   11.10
  -2   5  -4   10.80   11.40
   2  -6   4  567.14   60.59
   2  -6   4  493.95   55.09
  -2   6  -4  599.74   63.09
  -2   6  -4  505.25   53.59
  -2   6  -4  430.86   49.50
   2  -7   4   -8.60   13.90
   2  -7   4   -4.50   17.50
   2  -7   4   12.80   17.20
  -2   7  -4   14.00   15.20
  -2   7  -4    8.60   12.10
  -2   7  -4   21.10   17.70
   2  -8   4   -0.10   16.30
   2  -8   4  -23.30   20.50
   2  -8   4   23.40   20.70
  -2   8  -4    2.70   18.40
  -2   8  -4  -20.60   16.60
  -2   8  -4    7.90   18.20
   2  -9   4  -31.10   17.90
   2  -9   4  -48.10   21.10
  -2   9  -4   -5.50   22.20
  -2   9  -4  -50.49   22.80
  -2   9  -4  -39.40   18.00
   1   9   4    6.50   23.60
   1   9   4   -0.60   23.00
  -1  -9  -4    0.00   20.30
  -1  -9  -4   -5.90   20.30
  -1  -9  -4    6.00   21.70
   1   8   4    1.20   19.90
   1   8   4  -12.40   16.00
   1   8   4   11.00   17.20
  -1  -8  -4  -23.90   15.50
  -1  -8  -4   -3.10   12.70
  -1  -8  -4   -8.00   14.50
   1   7   4   83.89   25.40
   1   7   4   69.29   23.00
  -1  -7  -4   43.10   19.10
  -1  -7  -4   73.79   19.20
  -1  -7  -4   69.89   27.20
   1   6   4   66.09   19.80
   1   6   4   68.09   22.10
   1   6   4   58.29   23.50
  -1  -6  -4   97.99   18.50
  -1  -6  -4   42.00   18.70
  -1  -6  -4   39.20   19.40
   1   5   4   -1.50    9.50
   1   5   4   16.90   11.30
   1   5   4   34.70   16.60
   1   5   4   17.90   10.00
  -1  -5  -4   36.00   15.30
  -1  -5  -4    6.20   10.30
  -1  -5  -4    5.40    8.20
  -1  -5  -4   24.30   14.10
  -1  -5  -4    2.80    8.10
   1   4   4  376.56   31.50
   1   4   4  411.66   42.90
   1   4   4  413.26   39.60
  -1  -4  -4  448.26   34.10
  -1  -4  -4  352.56   36.70
  -1  -4  -4  384.36   30.00
  -1  -4  -4  411.26   38.20
  -1  -4  -4  410.56   38.30
   1   3   4  240.28   20.90
   1   3   4  253.07   29.00
   1   3   4  257.77   26.90
   1   3   4  310.77   32.90
   1   3   4  270.57   25.50
  -1  -3  -4  234.78   27.50
  -1  -3  -4  241.28   26.40
  -1  -3  -4  230.88   28.10
  -1  -3  -4  261.37   26.50
  -1  -3  -4  216.08   23.70
  -1  -3  -4  259.27   20.90
   1   2   4 1257.37   55.69
   1   2   4 1219.48   50.69
   1   2   4 1163.08   58.39
   1   2   4 1192.58   39.50
   1   2   4 1283.17   53.29
  -1  -2  -4 1194.48   53.29
  -1  -2  -4 1246.38   59.99
  -1  -2  -4 1272.07   40.50
  -1  -2  -4 1235.68   39.50
  -1  -2  -4 1299.97   53.89
  -1  -2  -4 1297.97   54.79
  -1  -2  -4  981.60   48.40
   1   1   4 2830.32   74.19
   1   1   4 2776.12   78.39
   1   1   4 2915.81   83.89
   1   1   4 2738.93   63.09
   1   1   4 2801.12   86.39
   1   1   4 2794.42   77.59
  -1  -1  -4 2831.42   85.49
  -1  -1  -4 2804.92   82.69
  -1  -1  -4 2695.93   62.59
  -1  -1  -4 2758.12   72.49
  -1  -1  -4 2658.93   62.09
  -1  -1  -4 2795.22   78.09
   1   0   4 3675.23   98.29
   1   0   4 3295.67   87.59
   1   0   4 3490.65   89.19
   1   0   4 3399.96   89.69
   1   0   4 3526.95   90.69
   1   0   4 3440.96   87.29
   1   0   4 3507.75   82.79
  -1   0  -4 3391.86   89.29
  -1   0  -4 3329.07   67.29
  -1   0  -4 3223.78   86.79
  -1   0  -4 3446.56   88.49
  -1   0  -4 3492.25   82.99
  -1   0  -4 3526.05   97.79
  -1   0  -4 3474.75   90.29
   1  -1   4 2784.22   83.79
   1  -1   4 2794.72   82.79
   1  -1   4 2762.32   70.79
   1  -1   4 2774.32   83.59
   1  -1   4 2795.92   87.49
  -1   1  -4 2762.42   62.59
  -1   1  -4 2762.02   86.99
  -1   1  -4 2818.12   83.79
  -1   1  -4 2834.72   70.39
  -1   1  -4 2876.81   84.29
   1  -2   4 1255.77   49.10
   1  -2   4 1301.37   59.69
   1  -2   4 1261.47   39.80
   1  -2   4 1312.37   59.79
   1  -2   4 1248.88   59.39
   1  -2   4 1350.76   59.99
  -1   2  -4 1287.47   58.59
  -1   2  -4 1324.27   60.29
  -1   2  -4 1266.67   48.80
  -1   2  -4 1272.27   39.50
  -1   2  -4 1280.47   60.19
   1  -3   4  231.38   25.50
   1  -3   4  275.57   18.10
   1  -3   4  267.47   30.10
   1  -3   4  278.47   31.70
   1  -3   4  299.37   30.40
   1  -3   4  247.88   29.90
  -1   3  -4  297.17   30.50
  -1   3  -4  244.28   27.70
  -1   3  -4  270.67   17.00
  -1   3  -4  283.67   32.50
  -1   3  -4  267.37   16.80
   1  -4   4  370.26   34.90
   1  -4   4  390.56   38.40
   1  -4   4  452.55   43.90
   1  -4   4  449.86   42.70
  -1   4  -4  374.56   23.30
  -1   4  -4  407.96   41.70
  -1   4  -4  372.66   37.20
  -1   4  -4  420.86   38.00
  -1   4  -4  393.36   23.80
   1  -5   4   17.40   13.40
   1  -5   4   21.10    9.70
  -1   5  -4   20.10    8.40
  -1   5  -4    5.90    6.80
  -1   5  -4   10.40    8.40
  -1   5  -4   28.20   14.90
   1  -6   4   57.59   23.10
  -1   6  -4   93.29   25.90
  -1   6  -4   95.39   16.50
  -1   6  -4   73.49   22.20
  -1   6  -4   81.89   16.20
  -1   6  -4  100.39   26.60
   1  -7   4   49.60   22.20
   1  -7   4   75.09   24.30
  -1   7  -4   83.29   18.40
  -1   7  -4   75.79   25.80
  -1   7  -4   63.69   20.90
  -1   7  -4   59.19   25.70
   1  -8   4   12.60   15.20
   1  -8   4   10.80   21.50
   1  -8   4   38.20   18.70
  -1   8  -4   -6.80   16.90
  -1   8  -4   39.30   18.90
  -1   8  -4   13.60   12.70
  -1   8  -4   13.00   19.40
   1  -9   4   -1.40   22.50
   1  -9   4  -37.00   15.30
   1  -9   4   11.30   26.20
  -1   9  -4  -18.10   25.20
  -1   9  -4   39.40   28.20
  -1   9  -4    4.50   22.00
   0   9   4   11.30   21.40
   0   9   4   39.10   24.40
   0  -9  -4   12.60   22.70
   0  -9  -4  -34.90   17.40
   0  -9  -4   18.80   23.60
   0   8   4   10.10   19.00
   0   8   4   -3.50   12.00
   0   8   4   -2.50   19.60
   0  -8  -4  -28.90   14.80
   0  -8  -4    8.90   13.50
   0  -8  -4   -9.60   14.00
   0   7   4   16.60   15.20
   0   7   4    2.50   15.30
   0   7   4   13.40   17.80
   0  -7  -4    0.80   13.30
   0  -7  -4  -17.20   12.70
   0   6   4   41.30   16.00
   0   6   4   72.79   22.60
   0   6   4   18.30   15.30
   0  -6  -4   50.29   18.70
   0  -6  -4   14.80   10.30
   0  -6  -4   75.49   18.10
   0   5   4   22.90   12.60
   0   5   4   21.30   11.50
   0   5   4   30.80   16.20
   0  -5  -4   34.90   14.10
   0  -5  -4   25.40   13.00
   0   4   4  120.29   21.20
   0   4   4  162.18   28.20
   0   4   4  149.19   24.60
   0   4   4   92.69   23.30
   0   4   4  176.68   24.40
   0  -4  -4  117.39   21.50
   0  -4  -4  131.09   25.20
   0  -4  -4  116.39   20.30
   0  -4  -4  129.49   23.00
   0  -4  -4   83.29   17.70
   0   3   4  224.18   22.90
   0   3   4  278.77   25.40
   0   3   4  206.98   25.80
   0   3   4  214.78   22.90
   0  -3  -4  209.38   21.90
   0  -3  -4  190.28   25.60
   0  -3  -4  190.48   21.20
   0  -3  -4  239.78   25.00
   0  -3  -4  206.98   24.70
   0  -3  -4  153.08   18.70
   0   2   4 2310.47   75.79
   0   2   4 2390.96   70.89
   0   2   4 2407.56   68.29
   0   2   4 2315.17   80.59
   0   2   4 2389.56   81.79
   0   2   4 2308.07   67.89
   0  -2  -4 2334.87   68.59
   0  -2  -4 2210.88   67.19
   0  -2  -4 2388.86   77.39
   0  -2  -4 2394.66   80.29
   0  -2  -4 2363.26   79.99
   0  -2  -4 2316.67   69.49
   0   1   4 5480.55  125.69
   0   1   4 5570.24  123.79
   0   1   4 5419.16  115.79
   0   1   4 5470.85  116.29
   0   1   4 5362.26  107.09
   0   1   4 5524.75  107.59
   0   1   4 5192.08  127.39
   0  -1  -4 5147.89  125.39
   0  -1  -4 5360.76  120.99
   0  -1  -4 5510.45  108.09
   0  -1  -4 5321.37  106.89
   0  -1  -4 5457.85  115.79
   0   0   4 2803.62   64.89
   0   0   4 2853.71   64.59
   0   0   4 2951.80   80.39
   0   0   4 2822.62   74.19
   0   0   4 2756.32   69.19
   0   0   4 2902.71   78.29
   0   0   4 2846.82   65.69
   0   0   4 2850.31   65.49
   0   0  -4 2922.51   75.29
   0   0  -4 2856.21   65.59
   0   0  -4 2858.41   64.99
   0   0  -4 2812.12   75.99
   0   0  -4 2978.80   80.79
   0   0  -4 2876.61   70.09
   0  -1   4 5464.25  119.59
   0  -1   4 5556.74  121.29
   0  -1   4 5447.06  123.79
   0  -1   4 5390.26  116.99
   0  -1   4 5315.67  116.59
   0  -1   4 5567.54  127.39
   0   1  -4 5448.55  123.89
   0   1  -4 5030.50  114.59
   0   1  -4 5355.76  118.39
   0   1  -4 5300.37  116.59
   0   1  -4 5440.96  141.29
   0   1  -4 5457.25  120.49
   0  -2   4 2265.77   78.29
   0  -2   4 2295.97   81.89
   0  -2   4 2315.27   67.59
   0  -2   4 2416.16   77.19
   0  -2   4 2322.67   79.09
   0  -2   4 2433.56   74.69
   0   2  -4 2349.17   76.49
   0   2  -4 2311.37   73.99
   0   2  -4 2394.76   67.69
   0   2  -4 2345.67   78.49
   0   2  -4 2395.96   83.59
   0  -3   4  278.57   29.60
   0  -3   4  244.98   28.10
   0  -3   4  239.78   23.10
   0  -3   4  274.67   29.50
   0   3  -4  228.38   23.10
   0   3  -4  227.18   20.10
   0   3  -4  257.37   27.10
   0   3  -4  242.68   26.40
   0   3  -4  235.28   27.80
   0  -4   4  145.09   27.80
   0  -4   4  174.38   30.40
   0  -4   4  170.28   21.80
   0   4  -4  167.48   19.80
   0   4  -4  149.19   18.80
   0   4  -4  122.79   24.80
   0   4  -4  212.08   29.10
   0   4  -4  118.29   20.00
   0  -5   4   40.40   13.70
   0  -5   4   25.30   14.80
   0  -5   4    3.90   10.00
   0   5  -4   33.90   13.90
   0   5  -4   25.30   15.30
   0   5  -4   20.90    9.90
   0   5  -4   31.10   12.20
   0  -6   4   19.40   15.50
   0  -6   4   42.60   16.00
   0  -6   4   18.80   12.50
   0   6  -4   50.09   15.50
   0   6  -4   17.70    9.90
   0   6  -4   42.30   15.80
   0   6  -4   -1.20   13.10
   0   6  -4   35.70   15.90
   0  -7   4   32.00   17.30
   0  -7   4   -6.90    9.60
   0  -7   4   21.40   15.40
   0   7  -4    3.40   14.40
   0   7  -4    1.90    9.70
   0   7  -4   37.70   20.60
   0   7  -4   -2.60   11.90
   0  -8   4   35.50   16.20
   0  -8   4    2.00   18.20
   0  -8   4   19.30   17.10
   0   8  -4  -15.10   19.00
   0   8  -4   17.00   19.50
   0   8  -4  -18.40   13.40
   0  -9   4   -5.40   20.50
   0  -9   4   10.60   22.50
   0  -9   4  -24.80   21.30
   0   9  -4  -26.80   19.50
   0   9  -4   -4.80   23.40
   0   9  -4  -20.50   22.20
  -1   9   4  -29.70   19.10
  -1   9   4  -23.60   23.80
  -1   9   4  -17.20   21.80
   1  -9  -4  -23.00   17.00
   1  -9  -4  -21.30   21.90
   1  -9  -4   18.60   24.00
  -1   8   4   86.09   31.50
  -1   8   4   47.30   17.00
  -1   8   4   82.09   46.30
   1  -8  -4   25.40   20.20
   1  -8  -4   11.50   16.90
  -1   7   4   17.20   17.10
  -1   7   4   -3.50   12.10
  -1   7   4   10.50   14.50
   1  -7  -4   19.10   15.40
   1  -7  -4   -0.30   13.00
  -1   6   4    8.30   11.70
  -1   6   4   28.30   14.30
  -1   6   4   -7.20    9.60
   1  -6  -4   29.00   14.80
   1  -6  -4   -9.10   11.00
   1  -6  -4    5.90   11.50
  -1   5   4   47.10   21.20
  -1   5   4   30.80   15.00
   1  -5  -4   14.60   12.10
   1  -5  -4   29.40   13.00
   1  -5  -4   41.20   15.70
  -1   4   4  417.76   40.30
  -1   4   4  423.46   42.90
  -1   4   4  389.56   32.80
  -1   4   4  391.76   37.70
   1  -4  -4  479.15   37.70
   1  -4  -4  525.25   39.20
   1  -4  -4  466.35   40.70
   1  -4  -4  445.66   39.10
   1  -4  -4  422.66   35.90
  -1   3   4  410.46   34.80
  -1   3   4  345.27   26.10
  -1   3   4  338.67   29.40
  -1   3   4  333.47   34.20
  -1   3   4  344.97   32.00
   1  -3  -4  342.17   30.60
   1  -3  -4  320.47   31.40
   1  -3  -4  332.97   28.90
   1  -3  -4  344.97   27.00
   1  -3  -4  330.37   33.00
   1  -3  -4  343.97   27.10
  -1   2   4 1036.10   49.70
  -1   2   4 1074.39   38.20
  -1   2   4 1010.10   47.70
  -1   2   4 1132.29   56.49
  -1   2   4  979.20   49.70
   1  -2  -4 1060.49   38.80
   1  -2  -4 1017.60   52.39
   1  -2  -4 1136.99   39.60
   1  -2  -4 1098.79   49.00
   1  -2  -4 1034.40   51.09
   1  -2  -4 1127.39   53.69
   1  -2  -4 1086.29   49.60
  -1   1   4 1519.15   32.00
  -1   1   4 1560.34   32.40
  -1   1   4 1478.85   58.19
  -1   1   4 1576.44   57.69
   1  -1  -4 1563.64   59.29
   1  -1  -4 1580.44   58.59
   1  -1  -4 1543.65   55.99
   1  -1  -4 1545.75   55.69
   1  -1  -4 1573.04   32.60
   1  -1  -4 1498.85   32.40
  -1   0   4  524.45   17.10
  -1   0   4  549.45   29.10
  -1   0   4  509.85   30.00
  -1   0   4  531.05   30.60
  -1   0   4  549.65   30.70
  -1   0   4  516.85   17.20
   1   0  -4  517.35   17.20
   1   0  -4  531.25   30.10
   1   0  -4  529.15   30.80
   1   0  -4  528.75   29.70
   1   0  -4  564.54   31.90
   1   0  -4  540.45   17.30
  -1  -1   4 1477.85   56.69
  -1  -1   4 1495.45   56.89
  -1  -1   4 1612.94   63.69
  -1  -1   4 1572.94   49.40
   1   1  -4 1571.94   57.79
   1   1  -4 1611.34   57.29
   1   1  -4 1601.34   59.79
   1   1  -4 1585.84   50.29
   1   1  -4 1568.24   49.99
   1   1  -4 1569.44   49.60
  -1  -2   4 1081.29   49.50
  -1  -2   4 1025.10   51.29
  -1  -2   4 1016.50   48.50
  -1  -2   4 1085.39   51.49
  -1  -2   4 1024.50   48.70
  -1  -2   4 1038.50   39.10
   1   2  -4 1094.69   49.70
   1   2  -4 1107.19   53.59
   1   2  -4 1118.19   54.49
   1   2  -4 1074.59   40.40
   1   2  -4 1066.89   47.80
  -1  -3   4  317.37   31.30
  -1  -3   4  324.57   23.20
  -1  -3   4  313.87   29.90
  -1  -3   4  320.07   32.10
  -1  -3   4  363.56   32.50
  -1  -3   4  353.26   33.40
   1   3  -4  374.76   30.40
   1   3  -4  369.56   35.50
   1   3  -4  366.66   33.20
   1   3  -4  343.17   23.90
   1   3  -4  332.77   32.80
   1   3  -4  244.18   25.70
  -1  -4   4  458.15   30.10
  -1  -4   4  401.06   40.90
  -1  -4   4  457.25   43.10
   1   4  -4  533.15   45.00
   1   4  -4  501.95   31.30
   1   4  -4  456.85   36.30
   1   4  -4  472.65   45.20
  -1  -5   4   49.10   12.00
  -1  -5   4   42.90   19.00
  -1  -5   4   59.39   19.70
   1   5  -4   25.60   16.00
   1   5  -4   56.29   18.10
   1   5  -4   27.90   11.10
   1   5  -4   31.80   11.00
  -1  -6   4   17.20   14.60
  -1  -6   4   13.50   13.20
  -1  -6   4   -3.60    7.70
  -1  -6   4    5.80    8.20
   1   6  -4   15.80    9.10
   1   6  -4   10.20   11.90
   1   6  -4   13.40   13.80
   1   6  -4   25.90   14.50
  -1  -7   4    1.90   12.50
  -1  -7   4  -23.70   13.20
  -1  -7   4   15.60   15.80
  -1  -7   4    2.70   11.00
   1   7  -4    5.70   14.40
   1   7  -4    1.30   13.50
   1   7  -4   15.90   13.90
   1   7  -4   19.10    9.70
  -1  -8   4   29.10   14.40
  -1  -8   4   52.09   22.90
  -1  -8   4   19.20   16.00
   1   8  -4   28.20   21.30
   1   8  -4   41.90   26.30
   1   8  -4   10.90   15.40
  -1  -9   4    5.50   18.10
  -1  -9   4   14.70   23.00
   1   9  -4   -6.20   21.20
   1   9  -4   -9.40   21.40
   1   9  -4    1.20   22.40
  -2   9   4    7.80   24.10
  -2   9   4   19.70   24.50
   2  -9  -4   14.50   23.40
   2  -9  -4    3.90   19.30
   2  -9  -4   27.20   22.30
  -2   8   4   61.49   27.50
  -2   8   4   72.69   32.60
  -2   8   4   74.79   21.90
   2  -8  -4   65.39   23.70
   2  -8  -4   44.20   21.90
  -2   7   4   17.80   17.50
  -2   7   4   -8.30   10.40
   2  -7  -4   34.50   18.40
   2  -7  -4    4.00   13.00
  -2   6   4   25.00   11.10
  -2   6   4   -1.40   13.50
  -2   6   4   10.80   14.50
   2  -6  -4    8.20   13.10
   2  -6  -4   25.10   14.90
   2  -6  -4   35.20   18.40
  -2   5   4  164.18   35.40
  -2   5   4  127.09   27.60
  -2   5   4  129.99   23.70
   2  -5  -4  127.89   24.30
   2  -5  -4  160.98   28.50
   2  -5  -4  147.99   26.90
   2  -5  -4  119.39   27.30
  -2   4   4   39.90   11.70
  -2   4   4   19.80   13.20
  -2   4   4   28.00   11.50
  -2   4   4   52.59   14.50
   2  -4  -4   35.20   13.00
   2  -4  -4   25.60   11.90
   2  -4  -4   46.70   15.90
  -2   3   4   51.09   14.70
  -2   3   4   31.90   12.80
  -2   3   4   21.30   10.70
  -2   3   4   47.30   14.80
  -2   3   4   30.00   10.20
   2  -3  -4   22.20   11.10
   2  -3  -4   24.30   11.10
   2  -3  -4   43.30   11.70
   2  -3  -4   47.00   15.00
   2  -3  -4   22.10   10.60
   2  -3  -4   37.40   10.20
   2  -3  -4   37.80   11.50
  -2   2   4  131.59   22.60
  -2   2   4  156.88   22.70
  -2   2   4  144.79   13.80
  -2   2   4  143.99   14.20
   2  -2  -4  163.48   22.30
   2  -2  -4  151.48   27.40
   2  -2  -4  145.49   14.60
   2  -2  -4  166.58   19.00
   2  -2  -4  114.49   13.00
  -2   1   4 3032.20   94.09
  -2   1   4 3033.00   92.09
  -2   1   4 3032.60   88.09
  -2   1   4 3157.28   96.69
  -2   1   4 2979.20   66.89
   2  -1  -4 3097.59   95.89
   2  -1  -4 3045.10   92.89
   2  -1  -4 2954.40   93.29
   2  -1  -4 3078.49   93.19
   2  -1  -4 3065.09   93.49
   2  -1  -4 3022.60   65.99
   2  -1  -4 3016.30   66.79
   2  -1  -4 3177.18   90.19
   2  -1  -4 3046.60   67.29
  -2   0   4   95.19   17.00
  -2   0   4   90.29    9.90
  -2   0   4   79.69   14.80
  -2   0   4  114.29   10.90
  -2   0   4   91.29   16.80
  -2   0   4  113.59   15.10
   2   0  -4  116.09   11.00
   2   0  -4  141.89   17.30
   2   0  -4   83.19   14.80
   2   0  -4  109.39   10.30
   2   0  -4   74.49   14.70
   2   0  -4   79.09   14.40
   2   0  -4  113.79   16.40
  -2  -1   4 3097.69   92.39
  -2  -1   4 3054.89   95.69
  -2  -1   4 3278.17  100.49
  -2  -1   4 3011.20   94.99
  -2  -1   4 3143.59   76.89
   2   1  -4 3169.38   96.09
   2   1  -4 3090.89   98.19
   2   1  -4 3097.99   77.49
   2   1  -4 3159.58   99.39
   2   1  -4 3183.58   84.99
   2   1  -4 3131.29   93.79
   2   1  -4 3121.59   83.79
  -2  -2   4  130.29   11.40
  -2  -2   4  158.98   19.50
  -2  -2   4  162.58   19.80
  -2  -2   4  154.78   21.80
  -2  -2   4  137.39   21.80
   2   2  -4  149.69   19.90
   2   2  -4  159.08   12.40
   2   2  -4  124.59   23.00
   2   2  -4  147.39   20.00
   2   2  -4  153.98   21.60
   2   2  -4  160.58   19.40
  -2  -3   4   22.40   10.20
  -2  -3   4   12.50   12.00
  -2  -3   4   22.10   11.10
  -2  -3   4   31.60   10.30
  -2  -3   4   37.00   13.60
  -2  -3   4   42.50    7.50
   2   3  -4   32.20   13.80
   2   3  -4   34.70   14.00
   2   3  -4   38.10    6.80
   2   3  -4   38.40   13.30
   2   3  -4   52.79   17.80
   2   3  -4   50.19   15.90
  -2  -4   4   36.90   15.70
  -2  -4   4   41.70   15.60
  -2  -4   4   49.30    8.70
   2   4  -4   41.00    7.80
   2   4  -4   41.90   16.50
   2   4  -4   28.80   13.90
   2   4  -4   33.70   11.20
  -2  -5   4  141.19   30.90
  -2  -5   4  148.19   14.80
  -2  -5   4  106.09   13.30
  -2  -5   4  154.48   31.40
   2   5  -4  149.39   35.50
   2   5  -4  112.89   25.70
   2   5  -4  142.49   14.50
   2   5  -4  146.89   29.20
  -2  -6   4   21.60    7.60
  -2  -6   4   29.10   22.30
  -2  -6   4   10.70   11.30
   2   6  -4    8.30   15.20
   2   6  -4   19.80   13.70
   2   6  -4    9.80   13.40
  -2  -7   4   -4.50    7.20
  -2  -7   4   -0.90    8.40
  -2  -7   4   25.10   17.20
   2   7  -4   -2.50   14.10
   2   7  -4    2.10   18.10
  -2  -8   4   59.99   25.00
  -2  -8   4   45.90   12.60
  -2  -8   4   96.69   32.70
   2   8  -4   73.59   27.90
   2   8  -4    7.00   12.00
  -2  -9   4  -26.70   19.70
  -2  -9   4   23.40   19.50
   2   9  -4   20.40   27.30
   2   9  -4   45.10   27.80
   2   9  -4  -27.50   19.50
  -3   9   4   -4.00   28.80
   3  -9  -4  -39.30   22.90
   3  -9  -4  -35.00   17.40
   3  -9  -4   -7.00   20.10
  -3   8   4   35.90   21.90
  -3   8   4  -22.10   18.30
  -3   8   4  -14.50   13.40
   3  -8  -4  -12.00   15.70
   3  -8  -4    3.80   21.60
   3  -8  -4  -27.20   14.20
  -3   7   4    1.00   10.80
  -3   7   4   19.50   16.20
   3  -7  -4   10.10   17.10
   3  -7  -4   -0.30   14.10
   3  -7  -4    5.50   15.80
  -3   6   4   -5.00   14.30
  -3   6   4   18.80   15.00
  -3   6   4   31.00   11.50
   3  -6  -4   14.50   14.20
   3  -6  -4   -0.40   11.50
   3  -6  -4   14.30   12.70
   3  -6  -4   44.20   21.90
  -3   5   4  100.09   20.00
  -3   5   4   86.69   26.40
  -3   5   4   87.19   24.70
   3  -5  -4   60.69   20.90
   3  -5  -4   97.69   23.70
   3  -5  -4  100.19   21.50
   3  -5  -4   92.39   17.90
  -3   4   4  102.69   28.70
  -3   4   4  127.79   21.30
  -3   4   4   88.59   19.80
  -3   4   4  119.19   28.00
   3  -4  -4  127.49   16.90
   3  -4  -4   93.79   20.70
   3  -4  -4  131.19   31.30
   3  -4  -4   60.29   20.10
  -3   3   4  689.23   40.40
  -3   3   4  637.64   39.70
  -3   3   4  631.64   51.39
  -3   3   4  710.43   54.39
  -3   3   4  766.82   55.09
   3  -3  -4  681.53   41.80
   3  -3  -4  640.24   38.60
   3  -3  -4  707.73   53.69
   3  -3  -4  773.02   44.70
  -3   2   4  799.72   52.29
  -3   2   4  740.53   37.00
  -3   2   4  794.02   52.79
  -3   2   4  784.52   43.10
  -3   2   4  784.22   51.59
  -3   2   4  664.43   40.60
   3  -2  -4  740.13   50.09
   3  -2  -4  744.83   42.40
   3  -2  -4  751.42   38.60
   3  -2  -4  746.33   50.69
   3  -2  -4  751.82   38.00
   3  -2  -4  786.12   50.99
   3  -2  -4  808.02   40.40
   3  -2  -4  691.43   47.50
  -3   1   4 1034.40   55.89
  -3   1   4 1031.10   51.19
  -3   1   4 1021.70   55.29
  -3   1   4 1031.40   54.19
  -3   1   4 1112.99   57.59
  -3   1   4 1060.69   42.10
   3  -1  -4 1019.80   61.19
   3  -1  -4 1142.09   68.19
   3  -1  -4 1094.69   42.80
   3  -1  -4 1052.29   43.10
   3  -1  -4 1111.79   57.29
   3  -1  -4 1037.70   64.09
   3  -1  -4 1136.99   44.80
   3  -1  -4 1057.49   50.99
   3  -1  -4 1145.29   59.39
   3  -1  -4 1089.89   42.90
  -3   0   4 1425.36   62.59
  -3   0   4 1514.15   53.39
  -3   0   4 1459.75   62.69
  -3   0   4 1531.75   60.29
  -3   0   4 1505.15   67.79
  -3   0   4 1445.16   64.59
   3   0  -4 1424.06   63.39
   3   0  -4 1550.24   68.59
   3   0  -4 1409.06   52.29
   3   0  -4 1450.65   59.09
   3   0  -4 1456.95   63.19
   3   0  -4 1486.15   53.09
   3   0  -4 1586.64   68.19
   3   0  -4 1413.56   58.39
   3   0  -4 1431.66   63.69
  -3  -1   4  996.60   48.00
  -3  -1   4 1093.59   58.89
  -3  -1   4 1014.30   48.40
  -3  -1   4 1076.59   57.29
  -3  -1   4 1066.69   51.19
  -3  -1   4 1117.59   43.90
   3   1  -4  956.20   47.00
   3   1  -4  990.60   49.90
   3   1  -4  945.91   61.59
   3   1  -4 1010.70   51.19
   3   1  -4 1109.09   58.69
   3   1  -4 1074.89   43.20
   3   1  -4 1082.29   58.59
   3   1  -4 1065.79   42.90
  -3  -2   4  759.92   51.59
  -3  -2   4  852.41   54.69
  -3  -2   4  791.12   45.70
  -3  -2   4  788.22   48.00
  -3  -2   4  894.81   50.89
  -3  -2   4  783.52   29.10
   3   2  -4  694.63   47.90
   3   2  -4  839.42   49.30
   3   2  -4  774.62   29.10
   3   2  -4  792.42   53.99
   3   2  -4  758.92   45.70
   3   2  -4  814.72   53.89
   3   2  -4  788.52   51.29
   3   2  -4  805.02   29.50
  -3  -3   4  690.03   50.39
  -3  -3   4  724.33   51.09
  -3  -3   4  785.62   56.09
  -3  -3   4  711.33   46.30
   3   3  -4  735.23   56.19
   3   3  -4  755.12   55.49
   3   3  -4  739.93   48.60
  -3  -4   4   83.59   23.10
  -3  -4   4  113.79   24.90
   3   4  -4  117.89   28.00
   3   4  -4  111.39   25.30
   3   4  -4  127.99   24.40
  -3  -5   4  110.69   27.60
  -3  -5   4   97.99   25.90
   3   5  -4  102.89   28.10
   3   5  -4   67.79   18.50
   3   5  -4   79.99   21.30
  -3  -6   4   13.30   18.50
  -3  -6   4   29.80   15.40
   3   6  -4    9.90   17.60
   3   6  -4   19.50   16.20
   3   6  -4   29.50   17.40
  -3  -7   4   -5.00   11.70
  -3  -7   4   29.90   19.60
   3   7  -4   10.70   16.30
   3   7  -4   -9.20   13.30
   3   7  -4    7.30   16.90
  -3  -8   4  -20.80   19.50
  -3  -8   4    6.90   20.20
   3   8  -4   36.10   20.80
   3   8  -4   19.20   20.10
  -3  -9   4   14.30   22.20
  -3  -9   4  -26.60   18.40
   3   9  -4    7.70   23.80
   3   9  -4   14.50   31.70
   3   9  -4    8.80   23.40
  -4   8   4    2.20   15.80
  -4   8   4   18.80   24.80
   4  -8  -4    2.20   21.00
   4  -8  -4   -7.80   17.60
   4  -8  -4   15.60   18.60
  -4   7   4   21.30   18.40
  -4   7   4    7.70    9.80
   4  -7  -4   28.80   20.10
   4  -7  -4   -3.60   13.90
   4  -7  -4   -1.40   13.70
  -4   6   4   12.60   16.80
  -4   6   4   13.70   15.30
  -4   6   4   10.90    9.40
  -4   6   4  105.19   34.70
   4  -6  -4    8.50   13.00
   4  -6  -4   -0.60   14.60
   4  -6  -4   -2.10   13.70
  -4   5   4  293.77   28.30
  -4   5   4  217.08   40.50
  -4   5   4  223.08   42.70
  -4   5   4  290.37   42.00
   4  -5  -4  216.68   35.90
   4  -5  -4  348.67   48.10
   4  -5  -4  288.17   35.90
  -4   4   4  539.05   55.19
  -4   4   4  461.85   35.30
  -4   4   4  462.15   49.80
  -4   4   4  468.25   49.30
   4  -4  -4  527.45   52.09
   4  -4  -4  458.65   41.10
   4  -4  -4  441.66   39.90
   4  -4  -4  432.26   33.40
  -4   3   4  120.69   27.70
  -4   3   4  115.29   20.10
  -4   3   4   99.59   18.80
   4  -3  -4  109.29   36.70
   4  -3  -4  115.89   21.60
   4  -3  -4  107.79   18.20
   4  -3  -4  107.89   21.90
   4  -3  -4  118.89   22.10
  -4   2   4  305.57   33.40
  -4   2   4  288.97   28.20
  -4   2   4  283.87   34.70
  -4   2   4  282.57   34.50
  -4   2   4  304.07   27.70
   4  -2  -4  315.57   35.90
   4  -2  -4  287.17   27.30
   4  -2  -4  277.27   27.10
   4  -2  -4  319.07   29.00
   4  -2  -4  315.27   29.00
  -4   1   4   62.39   17.90
  -4   1   4   60.69   15.30
  -4   1   4   69.89   17.30
  -4   1   4   75.09   18.50
  -4   1   4   49.50   12.40
  -4   1   4   85.79   16.40
   4  -1  -4   59.89   13.30
   4  -1  -4   60.69   18.00
   4  -1  -4   59.39   18.00
   4  -1  -4   69.29   15.90
   4  -1  -4   39.70   13.70
   4  -1  -4   63.29   15.90
   4  -1  -4   56.99   13.60
   4  -1  -4   52.59   13.30
   4  -1  -4   66.99   16.40
  -4   0   4  112.09   22.70
  -4   0   4   72.99   16.80
  -4   0   4   72.19   15.20
  -4   0   4   65.29   17.70
   4   0  -4   83.49   17.60
   4   0  -4   74.49   16.00
   4   0  -4  114.09   24.40
   4   0  -4   85.59   16.90
   4   0  -4   96.99   21.80
   4   0  -4  107.59   22.00
   4   0  -4   83.89   16.50
   4   0  -4   73.89   16.40
  -4  -1   4   52.69   15.10
  -4  -1   4   40.60   13.70
  -4  -1   4   57.89   15.50
  -4  -1   4   54.39   14.70
  -4  -1   4   62.49   18.90
   4   1  -4   72.79   17.50
   4   1  -4   41.60   10.60
   4   1  -4   56.99   18.00
   4   1  -4   35.60   10.50
   4   1  -4   69.29   15.90
   4   1  -4   62.69   15.10
   4   1  -4   56.19   17.00
   4   1  -4   67.69   18.50
  -4  -2   4  271.57   30.80
  -4  -2   4  314.07   38.20
  -4  -2   4  332.77   29.90
  -4  -2   4  318.47   33.30
   4   2  -4  291.27   29.70
   4   2  -4  337.27   37.60
   4   2  -4  320.47   21.00
   4   2  -4  348.57   39.00
   4   2  -4  321.77   21.00
   4   2  -4  349.07   30.50
  -4  -3   4   71.19   20.10
  -4  -3   4  151.48   24.70
  -4  -3   4   83.09   22.10
   4   3  -4  142.29   34.50
   4   3  -4   67.69   18.60
  -4  -4   4  486.35   48.40
  -4  -4   4  501.05   49.40
   4   4  -4  430.26   40.40
   4   4  -4  498.85   53.29
   4   4  -4  535.45   52.39
  -4  -5   4  251.37   46.10
  -4  -5   4  353.16   44.70
   4   5  -4  316.47   52.99
   4   5  -4  233.08   31.40
   4   5  -4  258.07   46.60
  -4  -6   4   24.60   15.50
  -4  -6   4   29.30   16.30
   4   6  -4   60.49   24.30
   4   6  -4    6.70   13.60
  -4  -7   4    2.30   17.80
  -4  -7   4  -17.50   13.50
   4   7  -4   20.40   22.30
   4   7  -4   -2.40   15.00
  -4  -8   4   45.80   25.90
   4   8  -4  -15.00   23.80
   4   8  -4   31.60   25.90
   4   8  -4   10.70   20.30
  -5   8   4   36.20   24.50
   5  -8  -4   35.60   30.60
   5  -8  -4   18.20   18.40
   5  -8  -4   -9.00   26.40
  -5   7   4   -0.30   12.00
  -5   7   4   24.10   23.30
  -5   7   4   36.30   26.50
   5  -7  -4   23.20   19.60
   5  -7  -4   16.40   22.40
   5  -7  -4  -23.50   17.60
  -5   6   4   39.70   20.00
  -5   6   4   30.50   13.30
  -5   6   4   22.40   15.10
  -5   6   4   63.39   25.10
   5  -6  -4   20.30   13.30
   5  -6  -4   -2.40   14.70
   5  -6  -4   33.50   21.50
   5  -6  -4   11.40   11.90
  -5   5   4  201.68   42.30
  -5   5   4  184.48   24.10
  -5   5   4  175.58   34.00
  -5   5   4  144.99   37.40
   5  -5  -4  150.48   30.30
   5  -5  -4  175.58   39.30
   5  -5  -4  130.59   28.10
  -5   4   4  115.79   22.10
  -5   4   4   67.19   22.90
  -5   4   4   70.19   22.70
  -5   4   4   64.29   23.60
   5  -4  -4   86.59   22.70
   5  -4  -4   67.59   20.60
   5  -4  -4   84.69   24.00
  -5   3   4   20.10   11.50
  -5   3   4   31.60   20.00
  -5   3   4   27.60   14.80
  -5   3   4   25.10   13.70
   5  -3  -4   16.20    9.90
   5  -3  -4   46.30   16.00
   5  -3  -4   33.90   13.90
   5  -3  -4   31.80   16.80
  -5   2   4  346.57   48.70
  -5   2   4  352.26   39.30
  -5   2   4  322.67   31.90
   5  -2  -4  345.07   33.00
   5  -2  -4  316.77   33.30
   5  -2  -4  321.37   34.30
   5  -2  -4  308.67   32.40
   5  -2  -4  422.46   51.59
  -5   1   4    1.30    6.80
  -5   1   4   13.80    6.90
  -5   1   4    4.20    8.80
  -5   1   4   13.70   10.80
  -5   1   4   15.60   11.40
   5  -1  -4   18.80    9.70
   5  -1  -4   12.60    9.60
   5  -1  -4    3.70    9.40
   5  -1  -4   -0.60    5.40
   5  -1  -4    3.90    8.70
  -5   0   4    3.90    7.00
  -5   0   4   16.20    8.40
  -5   0   4    8.20    7.70
  -5   0   4   -4.10    7.60
  -5   0   4    7.10    8.70
  -5   0   4    0.50    6.90
   5   0  -4    9.90    8.90
   5   0  -4   -6.70    4.30
   5   0  -4    5.70    7.30
   5   0  -4    9.40    9.60
   5   0  -4    9.70    7.40
   5   0  -4   10.90    8.40
   5   0  -4    2.90   10.00
  -5  -1   4   16.40   10.10
  -5  -1   4    3.50    8.50
  -5  -1   4   11.20    7.40
  -5  -1   4   11.70   10.00
   5   1  -4    4.30    6.20
   5   1  -4    7.00    8.70
   5   1  -4   19.60    9.90
   5   1  -4    9.60    9.50
   5   1  -4   -2.60    5.20
   5   1  -4    1.10    8.50
  -5  -2   4  344.27   42.50
  -5  -2   4  284.57   31.60
  -5  -2   4  291.57   35.00
  -5  -2   4  331.77   37.40
   5   2  -4  285.27   38.20
   5   2  -4  385.66   34.80
   5   2  -4  365.46   41.80
   5   2  -4  344.07   33.30
   5   2  -4  330.67   25.60
   5   2  -4  352.26   26.20
  -5  -3   4   25.50   11.40
  -5  -3   4   31.10   15.40
  -5  -3   4    4.40    9.30
   5   3  -4   19.30   14.60
   5   3  -4    2.30    9.10
   5   3  -4   27.00   10.80
   5   3  -4   18.40   18.00
   5   3  -4   25.10    5.20
  -5  -4   4   76.69   24.40
  -5  -4   4  104.29   26.80
   5   4  -4   45.00   16.20
   5   4  -4   69.49   25.50
   5   4  -4   70.09   18.90
  -5  -5   4  164.78   36.10
  -5  -5   4  164.28   38.20
   5   5  -4  156.58   28.90
   5   5  -4  122.09   34.20
   5   5  -4  133.49   30.60
  -5  -6   4    5.50   17.10
  -5  -6   4   -0.50   15.20
   5   6  -4   52.49   18.80
   5   6  -4   37.50   23.70
  -5  -7   4   19.00   20.30
  -5  -7   4   50.59   26.90
   5   7  -4   14.30   18.30
   5   7  -4   74.29   30.40
   5   7  -4   -6.60   16.30
  -5  -8   4   -1.00   20.90
  -5  -8   4   -2.30   18.10
   5   8  -4   -2.50   25.20
   5   8  -4   34.70   27.70
   5   8  -4   -3.90   17.10
  -6   7   4   14.90   23.10
  -6   7   4   29.60   20.80
  -6   7   4   25.20   24.30
   6  -7  -4    1.10   16.80
   6  -7  -4   33.00   27.40
   6  -7  -4    9.20   20.50
  -6   6   4    4.80    9.90
  -6   6   4   21.40   29.00
  -6   6   4   11.40   20.00
   6  -6  -4  -14.90   14.90
   6  -6  -4    7.50   11.90
   6  -6  -4   35.10   21.50
   6  -6  -4   -3.10   19.40
  -6   5   4   -6.10   13.20
  -6   5   4   -1.30   13.80
  -6   5   4    8.70   18.10
  -6   5   4   -2.60    8.90
   6  -5  -4    3.20   11.20
   6  -5  -4    4.80   13.50
   6  -5  -4   14.00   17.60
  -6   4   4   83.49   21.60
  -6   4   4   67.79   21.30
  -6   4   4   58.19   21.00
  -6   4   4   52.59   13.10
   6  -4  -4   24.20   16.20
   6  -4  -4   54.49   21.20
   6  -4  -4   58.09   19.70
  -6   3   4    9.30   10.00
  -6   3   4   22.40   15.40
  -6   3   4   38.00   17.40
  -6   3   4   24.30   15.00
   6  -3  -4   33.80   13.90
   6  -3  -4   12.60    8.70
   6  -3  -4   20.50   10.60
   6  -3  -4   11.00   13.90
   6  -3  -4   11.90   12.70
  -6   2   4  118.79   27.50
  -6   2   4   65.99   18.50
  -6   2   4   68.49   21.30
  -6   2   4   62.49   18.10
   6  -2  -4   84.59   22.30
   6  -2  -4   60.89   17.40
   6  -2  -4   57.39   18.30
   6  -2  -4   68.89   19.00
  -6   1   4  309.07   35.30
  -6   1   4  305.87   38.80
  -6   1   4  312.97   35.70
  -6   1   4  341.57   35.60
  -6   1   4  397.16   42.80
  -6   1   4  390.36   43.60
   6  -1  -4  288.27   37.80
   6  -1  -4  312.97   40.50
   6  -1  -4  368.86   37.60
   6  -1  -4  296.47   36.70
   6  -1  -4  309.47   38.10
   6  -1  -4  315.37   37.30
  -6   0   4   53.59   17.60
  -6   0   4   94.89   23.70
  -6   0   4   74.79   19.70
  -6   0   4   48.60   16.00
  -6   0   4   84.99   22.10
   6   0  -4   54.99   16.60
   6   0  -4   52.29   18.50
   6   0  -4   52.19   17.00
   6   0  -4   44.30   16.30
  -6  -1   4  338.07   43.30
  -6  -1   4  343.37   39.00
  -6  -1   4  366.16   34.70
  -6  -1   4  349.77   38.50
   6   1  -4  378.86   36.70
   6   1  -4  323.67   34.40
   6   1  -4  377.26   45.80
   6   1  -4  297.77   40.20
   6   1  -4  382.36   38.30
  -6  -2   4   90.89   23.90
  -6  -2   4   94.29   26.80
  -6  -2   4   94.79   26.60
   6   2  -4   62.49   15.80
   6   2  -4   68.89   14.50
   6   2  -4   92.19   28.20
   6   2  -4   73.09   23.50
   6   2  -4   68.39   18.90
  -6  -3   4   67.69   23.80
  -6  -3   4   17.00   14.60
   6   3  -4   19.80   15.40
   6   3  -4   23.50   18.30
   6   3  -4   29.00    8.50
   6   3  -4   30.20   13.00
   6   3  -4   34.00    8.40
  -6  -4   4   84.39   27.20
  -6  -4   4   31.40   18.00
   6   4  -4   48.20   22.70
   6   4  -4   46.10   15.90
   6   4  -4   35.20   19.80
  -6  -5   4   -3.70   14.30
   6   5  -4    6.80   12.90
   6   5  -4    5.30   18.90
   6   5  -4   17.10   16.60
  -6  -6   4    3.70   15.20
  -6  -6   4    2.00   16.60
   6   6  -4  -11.50   13.10
   6   6  -4   16.40   20.60
   6   6  -4   18.20   17.70
  -6  -7   4   25.60   20.30
   6   7  -4  -10.40   15.10
   6   7  -4    8.90   15.30
   6   7  -4   34.80   28.40
  -7   7   4   -4.50   23.30
  -7   7   4    3.60   37.80
  -7   7   4  -26.90   20.60
   7  -7  -4    0.30   20.40
   7  -7  -4    7.50   19.60
   7  -7  -4  -18.10   43.50
  -7   6   4    0.10   18.50
  -7   6   4  -21.60   19.70
  -7   6   4   10.50   22.80
   7  -6  -4  -19.20   19.00
   7  -6  -4    9.20   17.90
   7  -6  -4   -1.30   21.00
  -7   5   4   13.60   12.70
  -7   5   4   -8.00   19.60
  -7   5   4   -5.30   16.80
  -7   5   4   37.20   22.90
   7  -5  -4   19.30   17.40
   7  -5  -4    6.40   10.60
   7  -5  -4   34.00   26.40
   7  -5  -4   27.60   20.20
  -7   4   4    2.30   12.80
  -7   4   4  -10.90    9.40
  -7   4   4    7.40   15.30
   7  -4  -4    8.90   13.40
   7  -4  -4  -21.50   11.10
   7  -4  -4   -6.20    8.70
   7  -4  -4   12.30   12.00
  -7   3   4    6.80   13.80
  -7   3   4   11.20   11.50
  -7   3   4   31.90   18.20
  -7   3   4   35.00   19.60
   7  -3  -4    9.30   13.60
   7  -3  -4   -8.50    9.80
   7  -3  -4   19.50   12.60
   7  -3  -4   40.50   19.10
  -7   2   4   92.99   24.00
  -7   2   4   69.39   22.60
  -7   2   4   95.79   26.10
  -7   2   4   76.49   20.50
   7  -2  -4   23.00   14.20
   7  -2  -4  118.99   30.90
   7  -2  -4   60.19   23.90
   7  -2  -4   52.39   22.60
   7  -2  -4   36.30   19.90
   7  -2  -4   62.19   20.50
  -7   1   4  110.69   26.20
  -7   1   4  101.29   26.70
  -7   1   4  110.09   23.70
  -7   1   4   96.69   25.30
  -7   1   4  105.39   25.40
  -7   1   4  135.89   30.40
   7  -1  -4   83.89   24.60
   7  -1  -4   91.69   27.30
   7  -1  -4  102.39   26.40
   7  -1  -4   91.79   25.00
   7  -1  -4   46.90   19.00
   7  -1  -4   68.59   22.70
  -7   0   4   92.79   23.50
  -7   0   4   66.29   20.10
  -7   0   4  102.99   25.40
  -7   0   4  126.29   27.60
  -7   0   4   76.49   20.50
  -7   0   4   83.69   24.00
   7   0  -4   77.29   23.10
   7   0  -4   69.99   23.30
   7   0  -4   91.49   27.70
   7   0  -4   79.49   24.60
   7   0  -4   79.69   22.80
   7   0  -4   73.09   24.00
  -7  -1   4  129.29   30.70
  -7  -1   4  134.99   34.60
  -7  -1   4  125.29   25.10
  -7  -1   4  121.09   29.80
   7   1  -4   56.09   20.00
   7   1  -4  124.49   33.70
   7   1  -4   88.49   21.10
   7   1  -4   89.59   22.30
  -7  -2   4   45.20   17.10
  -7  -2   4   77.29   23.40
   7   2  -4  100.89   22.00
   7   2  -4   81.69   27.30
   7   2  -4   84.39   25.00
   7   2  -4   76.79   19.00
   7   2  -4   53.59   18.70
  -7  -3   4   25.80   21.10
  -7  -3   4   18.90   13.60
   7   3  -4    4.80   13.60
   7   3  -4   14.40    7.50
   7   3  -4   15.50   18.40
   7   3  -4    5.20   11.30
   7   3  -4    6.40    7.50
  -7  -4   4   28.30   19.30
  -7  -4   4   -4.30   13.70
   7   4  -4   -4.30   16.70
   7   4  -4    6.80    9.90
   7   4  -4   -5.10   17.30
  -7  -5   4   22.00   21.20
  -7  -5   4   28.40   18.00
   7   5  -4   23.60   20.20
   7   5  -4    2.20   11.50
   7   5  -4   15.40   18.90
  -7  -6   4  -16.70   16.90
  -7  -6   4   27.50   23.00
   7   6  -4    9.70   17.60
   7   6  -4   30.40   25.40
   7   6  -4   13.20   22.40
  -7  -7   4  -24.30   24.40
  -7  -7   4   41.00   28.10
   7   7  -4   22.10   26.70
  -8   6   4   40.90   24.90
  -8   6   4   16.30   29.70
   8  -6  -4  -10.30   19.90
   8  -6  -4  -13.50   17.90
  -8   5   4   40.40   27.80
  -8   5   4   -8.10   15.40
  -8   5   4    1.80   22.90
   8  -5  -4   -4.40   19.80
   8  -5  -4  -12.00   21.20
   8  -5  -4   12.90   18.80
  -8   4   4  -17.90   15.30
  -8   4   4    1.60   17.80
  -8   4   4   -9.80   16.50
   8  -4  -4  -17.40   12.20
   8  -4  -4  -15.10   11.60
   8  -4  -4    4.20   19.00
  -8   3   4   16.80   18.20
  -8   3   4   25.10   16.70
  -8   3   4   10.60   16.30
   8  -3  -4    9.40   16.50
   8  -3  -4    0.80   15.20
   8  -3  -4   15.00   15.70
   8  -3  -4   19.40   14.10
  -8   2   4   18.20   15.80
  -8   2   4   27.20   19.70
  -8   2   4   17.70   16.90
  -8   2   4   51.79   22.20
   8  -2  -4   60.39   22.10
   8  -2  -4   10.10   18.20
   8  -2  -4    2.60   12.80
   8  -2  -4   -4.20   12.50
   8  -2  -4   29.90   23.50
   8  -2  -4   29.40   20.50
  -8   1   4   19.90   13.80
  -8   1   4   -0.50   10.50
  -8   1   4    4.00   13.20
   8  -1  -4  -14.60   12.60
   8  -1  -4  -16.90   10.60
   8  -1  -4    2.20   10.90
   8  -1  -4   -0.30   12.50
   8  -1  -4   -1.50   12.20
  -8   0   4   83.69   23.10
  -8   0   4  149.19   33.20
  -8   0   4   79.39   28.30
   8   0  -4   79.39   26.10
   8   0  -4  122.19   27.90
   8   0  -4  109.19   35.30
   8   0  -4   85.09   27.30
   8   0  -4  171.58   38.10
   8   0  -4  109.89   26.00
  -8  -1   4    6.60   12.50
  -8  -1   4    7.20   11.10
  -8  -1   4   -8.00   11.30
   8   1  -4    2.70   11.20
   8   1  -4   -7.10   16.70
   8   1  -4    9.70   13.90
   8   1  -4   -3.20   11.30
   8   1  -4    8.80   14.60
  -8  -2   4    5.40   19.10
  -8  -2   4   19.20   19.40
   8   2  -4   -8.20   12.30
   8   2  -4   12.80   13.20
   8   2  -4   38.40   20.50
   8   2  -4   25.30   15.90
  -8  -3   4    6.60   11.60
   8   3  -4   -5.20   13.20
   8   3  -4   11.20   10.50
   8   3  -4   11.30   20.00
  -8  -4   4  -15.20   14.80
  -8  -4   4  -15.30   18.50
   8   4  -4   -7.10   12.20
   8   4  -4   -0.80   18.20
   8   4  -4   20.20   19.60
  -8  -5   4   25.40   21.30
  -8  -5   4    9.40   19.50
   8   5  -4  -15.30   19.10
   8   5  -4   26.90   24.90
  -8  -6   4   12.50   25.20
   8   6  -4   -4.40   22.50
   8   6  -4  -32.70   24.20
  -9   5   4   11.20   21.70
  -9   5   4   -1.40   25.90
   9  -5  -4   25.30   23.50
   9  -5  -4   50.59   23.90
  -9   4   4   17.80   21.70
  -9   4   4   26.20   24.40
  -9   4   4   -8.50   16.10
   9  -4  -4   24.60   24.60
   9  -4  -4   39.20   21.00
   9  -4  -4   20.70   22.60
   9  -4  -4    7.40   24.50
  -9   3   4   15.30   18.50
  -9   3   4    5.10   17.20
  -9   3   4    3.40   19.50
   9  -3  -4  -12.60   17.80
   9  -3  -4  -11.70   17.00
   9  -3  -4   13.70   26.80
   9  -3  -4    4.90   21.40
   9  -3  -4   32.10   20.20
   9  -3  -4   27.30   20.00
  -9   2   4    6.70   14.10
  -9   2   4   -7.20   16.70
  -9   2   4  -10.30   16.30
   9  -2  -4   17.60   15.30
   9  -2  -4  -12.00   13.90
   9  -2  -4    2.70   17.20
   9  -2  -4    1.80   17.20
   9  -2  -4    7.00   16.30
  -9   1   4   -8.80   12.80
  -9   1   4   21.80   15.60
  -9   1   4   24.50   19.30
  -9   1   4  -10.10   12.00
   9  -1  -4   -5.50   15.70
   9  -1  -4  -11.30   13.50
   9  -1  -4    5.30   16.30
   9  -1  -4    4.30   17.20
   9  -1  -4  -11.30   13.10
  -9   0   4  -16.10   12.60
  -9   0   4   -3.40   13.10
  -9   0   4   -8.50   15.00
   9   0  -4   -8.50   15.90
   9   0  -4    9.20   25.10
   9   0  -4   -0.80   13.00
   9   0  -4   18.50   15.60
  -9  -1   4   20.80   13.10
  -9  -1   4    1.30   14.60
  -9  -1   4   -1.90   13.70
   9   1  -4    9.10   13.90
   9   1  -4   12.90   19.10
   9   1  -4   -1.10   13.60
   9   1  -4   -9.50   13.40
   9   1  -4    9.80   16.10
  -9  -2   4  -14.00   13.40
  -9  -2   4   53.49   22.00
   9   2  -4   12.90   19.60
   9   2  -4  -30.20   14.50
   9   2  -4   -2.60   13.00
   9   2  -4   14.90   21.30
   9   2  -4   15.10   18.50
  -9  -3   4  -22.40   16.70
  -9  -3   4    3.20   14.60
   9   3  -4   34.10   22.70
   9   3  -4   -6.50   11.10
   9   3  -4   -4.50   14.50
   9   3  -4  -22.30   19.10
  -9  -4   4   18.50   24.80
   9   4  -4   20.60   22.00
   9   4  -4   27.80   25.10
  -9  -5   4  -37.50   24.90
  -9  -5   4    6.30   22.10
   9   5  -4   14.90   22.60
   9   5  -4  -51.59   20.30
 -10   3   4   17.50   22.20
 -10   3   4   41.50   25.10
 -10   3   4  -24.60   17.00
  10  -3  -4  -13.20   19.30
  10  -3  -4  -14.80   25.70
  10  -3  -4   38.30   25.10
  10  -3  -4   20.90   21.60
  10  -3  -4  -26.20   23.70
  10  -3  -4   26.40   22.20
 -10   2   4   16.60   22.20
 -10   2   4   43.30   28.60
 -10   2   4   -0.20   19.70
  10  -2  -4   -6.90   24.30
  10  -2  -4  -15.70   18.80
  10  -2  -4   22.10   23.30
  10  -2  -4   17.70   23.60
  10  -2  -4   18.60   22.90
  10  -2  -4    5.30   27.60
 -10   1   4    4.70   18.20
 -10   1   4   63.79   26.70
 -10   1   4   25.60   22.80
  10  -1  -4   29.70   25.30
  10  -1  -4   71.89   35.50
  10  -1  -4   17.40   20.10
  10  -1  -4   22.90   21.40
  10  -1  -4    2.30   20.00
 -10   0   4    6.30   21.80
 -10   0   4  -28.20   18.60
 -10   0   4    7.00   18.20
  10   0  -4   18.50   23.70
  10   0  -4  -18.80   19.50
  10   0  -4   -8.60   17.00
  10   0  -4   19.20   21.30
  10   0  -4  -34.50   16.50
 -10  -1   4  -21.10   18.10
 -10  -1   4    7.90   21.40
  10   1  -4   29.10   21.20
  10   1  -4   52.49   26.30
  10   1  -4   21.90   26.90
  10   1  -4   20.70   20.70
  10   1  -4   14.20   21.80
  10   1  -4   -7.50   17.00
 -10  -2   4   22.70   19.90
 -10  -2   4    0.20   33.20
  10   2  -4   11.20   22.80
  10   2  -4   -4.90   21.70
  10   2  -4  -25.80   16.30
  10   2  -4   -1.90   22.40
  10   2  -4    7.10   24.20
 -10  -3   4   14.20   19.30
 -10  -3   4   -5.80   22.70
  10   3  -4   26.30   26.90
  10   3  -4  -32.90   20.50
   9   3   5  -31.70   20.60
   9   3   5   18.70   25.10
  -9  -3  -5  -51.99   19.00
  -9  -3  -5  -30.70   22.20
  -9  -3  -5   -1.40   21.50
   9   2   5   -6.60   19.40
   9   2   5   35.00   23.70
   9   2   5  -20.80   16.60
  -9  -2  -5  -11.80   19.40
  -9  -2  -5  -20.90   17.90
  -9  -2  -5   14.60   21.90
   9   1   5    8.10   17.70
   9   1   5   26.30   23.20
   9   1   5   21.90   20.30
  -9  -1  -5    3.90   28.60
  -9  -1  -5    6.50   22.60
  -9  -1  -5  -18.40   16.70
   9   0   5  -24.10   23.80
   9   0   5   45.30   26.90
   9   0   5    0.50   23.10
  -9   0  -5   -3.30   19.30
  -9   0  -5   -9.50   20.60
  -9   0  -5  -18.00   14.80
   9  -1   5  -24.10   18.40
   9  -1   5   57.99   30.00
   9  -1   5    9.60   17.30
   9  -1   5    4.70   24.90
  -9   1  -5  -33.10   14.70
  -9   1  -5   38.00   24.70
  -9   1  -5   22.90   27.80
   9  -2   5   -1.30   18.20
   9  -2   5  -32.90   15.40
  -9   2  -5   -9.90   19.50
  -9   2  -5   43.60   24.50
   9  -3   5    2.10   27.90
   9  -3   5   -1.90   25.00
  -9   3  -5  -32.70   17.00
   8   5   5   29.00   30.60
   8   5   5  -46.10   21.30
  -8  -5  -5   12.90   26.00
   8   4   5    0.30   23.80
   8   4   5  -37.30   17.20
   8   4   5    1.00   23.00
  -8  -4  -5    9.90   19.40
  -8  -4  -5  -39.70   18.40
  -8  -4  -5   38.20   23.30
   8   3   5   93.49   32.60
   8   3   5    8.00   25.30
   8   3   5  -19.80   12.70
  -8  -3  -5    0.70   16.40
  -8  -3  -5  -20.60   17.70
  -8  -3  -5   -7.80   18.80
   8   2   5   70.09   28.80
   8   2   5   -6.80   16.00
   8   2   5    8.40   13.60
   8   2   5   29.90   25.30
  -8  -2  -5   20.50   21.10
  -8  -2  -5   48.30   23.80
  -8  -2  -5   46.60   24.50
   8   1   5   17.70   16.90
   8   1   5   47.70   24.10
   8   1   5   31.40   13.00
   8   1   5   24.50   12.30
   8   1   5  -28.90   20.40
  -8  -1  -5   46.40   20.10
  -8  -1  -5   16.10   18.10
  -8  -1  -5   26.30   18.70
   8   0   5   22.70   19.70
   8   0   5    2.40   16.90
   8   0   5   39.40   23.50
  -8   0  -5   21.60   20.00
  -8   0  -5   17.80   22.70
  -8   0  -5   22.60   21.80
  -8   0  -5   30.40   11.70
   8  -1   5   16.60   19.40
   8  -1   5   56.29   26.70
   8  -1   5   22.50   18.80
  -8   1  -5    6.20   14.70
  -8   1  -5    7.40   14.70
  -8   1  -5   21.80   17.80
   8  -2   5   16.10   23.00
   8  -2   5   18.00   17.00
   8  -2   5   67.09   30.30
  -8   2  -5   15.80   17.90
  -8   2  -5    1.20   19.40
   8  -3   5    6.30   15.90
   8  -3   5    1.90   22.10
  -8   3  -5   17.30   22.40
  -8   3  -5  -29.30   15.50
   8  -4   5  -19.20   17.90
   8  -4   5  -30.90   17.70
  -8   4  -5  -29.40   21.40
  -8   4  -5   -3.70   19.10
   8  -5   5  -15.40   18.70
   8  -5   5   32.70   24.70
  -8   5  -5   29.90   31.30
  -8   5  -5   -5.70   26.20
   7   6   5   -2.20   19.00
   7   6   5   20.60   23.50
  -7  -6  -5   12.20   18.20
   7   5   5   60.29   30.90
   7   5   5  -30.20   17.00
  -7  -5  -5   15.90   25.40
  -7  -5  -5    0.50   16.70
  -7  -5  -5    2.50   13.60
   7   4   5   -1.60   16.90
   7   4   5   -3.10   19.20
  -7  -4  -5   19.10   16.60
  -7  -4  -5  -13.90   14.00
   7   3   5   -3.30   18.00
   7   3   5  -10.60   13.00
   7   3   5  -10.70   11.40
  -7  -3  -5   -0.60   12.10
  -7  -3  -5   13.00   16.80
  -7  -3  -5  -10.00   13.50
   7   2   5   50.79   23.60
   7   2   5    8.60   17.30
   7   2   5   43.90   17.40
  -7  -2  -5   37.20   17.60
  -7  -2  -5   48.00   24.50
  -7  -2  -5   43.30   22.60
   7   1   5    4.80    8.30
   7   1   5   24.40   10.70
   7   1   5   16.50   13.20
   7   1   5   39.30   19.10
   7   1   5   32.70   19.30
  -7  -1  -5   30.10   17.60
  -7  -1  -5   20.80   16.70
  -7  -1  -5   36.60   11.30
   7   0   5    3.20    5.80
   7   0   5   -6.70    7.10
   7   0   5  -17.00   13.70
   7   0   5  -14.90   10.90
   7   0   5    0.30    8.80
  -7   0  -5   -6.60    8.50
  -7   0  -5    6.30   15.10
  -7   0  -5   -7.90   13.10
  -7   0  -5   -2.00    9.00
   7  -1   5   41.60   17.80
   7  -1   5   39.90   18.20
   7  -1   5   19.80    4.70
  -7   1  -5   30.40   18.20
  -7   1  -5   25.70   15.30
   7  -2   5   25.50   19.00
   7  -2   5   19.20   20.40
   7  -2   5   21.20    5.30
   7  -2   5    3.60   11.60
  -7   2  -5   31.10   16.80
   7  -3   5    4.40   17.60
   7  -3   5    1.30   11.60
   7  -3   5   -3.30    8.20
  -7   3  -5   15.30   16.90
  -7   3  -5  -12.30   14.90
   7  -4   5   46.20   17.70
   7  -4   5  -14.20   14.80
   7  -4   5   -1.30    9.50
  -7   4  -5   -7.90   10.70
  -7   4  -5   10.80   17.10
  -7   4  -5  -17.10   16.60
   7  -5   5   22.60   22.00
   7  -5   5   -2.20   18.70
  -7   5  -5   25.00   15.70
  -7   5  -5   30.60   23.40
  -7   5  -5   11.10   23.10
   7  -6   5  -37.80   15.50
  -7   6  -5   14.10   29.20
  -7   6  -5   15.10   23.10
   6   7   5   -3.90   21.70
   6   7   5   -0.10   21.50
  -6  -7  -5   27.80   24.30
   6   6   5   27.20   27.00
   6   6   5    4.00   18.90
  -6  -6  -5    7.90   21.00
  -6  -6  -5   -2.00   19.50
   6   5   5   -3.60   15.10
   6   5   5  -23.50   15.10
  -6  -5  -5   -7.30   15.40
  -6  -5  -5   -2.80   17.20
  -6  -5  -5  -13.20    8.30
   6   4   5   26.90   24.20
   6   4   5   43.50   23.10
  -6  -4  -5   18.50   12.20
  -6  -4  -5    8.20   19.80
  -6  -4  -5   31.90   24.00
   6   3   5    8.90   16.10
   6   3   5   16.70   13.10
  -6  -3  -5   43.80   22.10
  -6  -3  -5   28.70   16.60
  -6  -3  -5   36.80   14.60
   6   2   5   -3.90   15.40
   6   2   5  -16.30   11.90
   6   2   5   15.30    9.60
   6   2   5    6.00   12.40
  -6  -2  -5  -15.00    9.40
  -6  -2  -5   46.60   18.80
  -6  -2  -5   41.10   23.10
  -6  -2  -5    5.00   10.00
   6   1   5   34.00   10.40
   6   1   5   46.60   21.10
   6   1   5   66.79   16.00
   6   1   5   48.70   22.00
   6   1   5   46.80   10.60
   6   1   5   64.79   13.70
   6   1   5   49.20   22.70
  -6  -1  -5   66.59   21.00
  -6  -1  -5   43.90   21.50
  -6  -1  -5   45.80   15.10
  -6  -1  -5   36.40   17.50
   6   0   5  219.18   17.90
   6   0   5  204.78   24.50
   6   0   5  163.68   34.70
   6   0   5  244.68   41.30
   6   0   5  234.48   18.10
  -6   0  -5  232.68   40.40
  -6   0  -5  196.78   25.50
  -6   0  -5  249.08   43.70
   6  -1   5   76.39   19.70
   6  -1   5   73.09   26.90
   6  -1   5   52.59    6.50
   6  -1   5   59.29   22.50
  -6   1  -5   89.59   25.70
  -6   1  -5   78.69   28.40
  -6   1  -5   54.89   14.80
   6  -2   5    6.40    4.60
   6  -2   5   41.00   23.40
   6  -2   5   18.20   12.10
   6  -2   5   15.50   11.00
   6  -2   5    4.10    4.90
   6  -2   5   32.70   18.40
  -6   2  -5   45.30   16.30
  -6   2  -5   26.30   14.50
   6  -3   5   -0.50   12.10
   6  -3   5   15.80    9.00
   6  -3   5   23.60    7.00
   6  -3   5   12.60   11.30
   6  -3   5  -22.30   11.40
   6  -3   5    9.00    6.80
  -6   3  -5   29.70   20.90
  -6   3  -5   47.40   20.20
   6  -4   5    7.40   12.60
   6  -4   5   43.60   21.00
   6  -4   5   10.20   19.20
  -6   4  -5    9.40   17.30
  -6   4  -5   17.40   11.30
  -6   4  -5    9.00   13.80
   6  -5   5   13.80   15.10
   6  -5   5   30.70   22.10
  -6   5  -5  -23.60   11.60
  -6   5  -5   15.80   19.00
  -6   5  -5   -4.60   16.30
   6  -6   5   20.60   18.40
   6  -6   5   33.80   24.10
  -6   6  -5   11.70   18.30
  -6   6  -5  -24.80   15.60
  -6   6  -5   -2.10   18.00
   6  -7   5  -28.40   19.00
  -6   7  -5   -4.80   25.10
  -6   7  -5  -18.80   18.70
   5   7   5  -16.50   17.70
   5   7   5  -50.39   20.00
  -5  -7  -5  -17.10   14.50
  -5  -7  -5    9.40   21.20
   5   6   5  -10.10   15.20
   5   6   5   21.00   21.00
  -5  -6  -5   -2.60   11.50
  -5  -6  -5  -13.30   12.90
  -5  -6  -5   34.50   22.90
   5   5   5  -12.40   12.70
   5   5   5   -3.40   13.10
   5   5   5   14.50   19.30
  -5  -5  -5   22.90   16.90
  -5  -5  -5   26.70   21.20
  -5  -5  -5   15.40   11.60
   5   4   5   27.80   15.20
   5   4   5   50.99   22.10
  -5  -4  -5   31.80   18.60
  -5  -4  -5   34.00   14.70
  -5  -4  -5   38.20   19.50
   5   3   5   83.39   22.60
   5   3   5   37.00   20.10
  -5  -3  -5   99.89   23.70
  -5  -3  -5   76.09   26.60
  -5  -3  -5  110.89   28.20
   5   2   5  317.87   42.70
   5   2   5  319.97   32.70
  -5  -2  -5  356.76   42.10
  -5  -2  -5  333.27   41.70
  -5  -2  -5  341.97   32.50
   5   1   5  104.39   28.90
   5   1   5   92.19   16.00
   5   1   5  137.69   30.70
   5   1   5  134.29   17.80
   5   1   5   63.19   11.50
  -5  -1  -5   72.29   21.80
  -5  -1  -5   98.49   24.00
  -5  -1  -5   81.19   13.90
  -5  -1  -5  108.59   12.60
  -5  -1  -5   87.99   22.30
   5   0   5   84.09   25.90
   5   0   5  112.59   28.40
   5   0   5  100.29   10.60
   5   0   5   70.89   15.60
   5   0   5  110.79   25.10
   5   0   5   96.49   10.70
  -5   0  -5  101.89   24.30
  -5   0  -5  109.49   23.70
  -5   0  -5   78.69   16.00
  -5   0  -5  117.69   25.20
   5  -1   5   92.59   21.00
   5  -1   5   72.29   24.60
   5  -1   5   60.09   18.90
   5  -1   5   88.59   25.20
   5  -1   5  108.99   21.30
  -5   1  -5  100.69   26.00
  -5   1  -5   95.59   21.40
  -5   1  -5   88.49   19.90
  -5   1  -5   92.29   26.50
   5  -2   5  353.66   20.00
   5  -2   5  398.56   47.80
   5  -2   5  372.56   19.90
   5  -2   5  428.86   48.50
   5  -2   5  315.37   28.30
   5  -2   5  423.16   31.90
  -5   2  -5  379.26   42.20
  -5   2  -5  282.87   27.40
  -5   2  -5  365.96   46.60
   5  -3   5   84.09   25.40
   5  -3   5   73.49   24.80
   5  -3   5   79.09   14.90
   5  -3   5   77.29    9.80
   5  -3   5   81.19    9.80
  -5   3  -5   91.09   25.50
  -5   3  -5   59.59   11.80
  -5   3  -5   82.89   21.60
   5  -4   5   77.09   26.80
   5  -4   5   47.80   15.50
   5  -4   5   66.49   23.40
  -5   4  -5   17.20   18.90
  -5   4  -5   38.80   13.40
  -5   4  -5   59.79   21.40
   5  -5   5   17.20   19.90
   5  -5   5   65.39   29.70
  -5   5  -5   17.60   16.80
  -5   5  -5   14.10   12.00
   5  -6   5   -3.30   14.30
   5  -6   5   -9.20   13.80
  -5   6  -5  -22.70   14.70
  -5   6  -5   -6.50   15.50
  -5   6  -5  -11.00   13.20
   5  -7   5  -14.30   16.80
   5  -7   5   29.10   26.40
  -5   7  -5    5.40   20.90
  -5   7  -5    8.00   16.00
   4   8   5  -22.30   18.70
   4   8   5  -15.90   18.70
  -4  -8  -5    0.20   22.70
  -4  -8  -5    6.10   21.00
   4   7   5  -19.10   16.60
   4   7   5  -19.10   15.00
  -4  -7  -5    3.20   15.00
  -4  -7  -5    4.60   18.90
  -4  -7  -5   -9.70   11.00
   4   6   5   40.10   14.40
   4   6   5   20.10   20.20
   4   6   5   14.00   16.80
  -4  -6  -5   50.89   16.40
  -4  -6  -5   30.90   13.60
  -4  -6  -5   54.39   16.50
   4   5   5   31.60   13.70
   4   5   5   14.10   13.70
   4   5   5   74.29   22.60
  -4  -5  -5    6.20   12.50
  -4  -5  -5   36.20   17.40
  -4  -5  -5   52.09   17.10
   4   4   5   37.90   20.00
   4   4   5   -6.30    9.50
   4   4   5  -10.10    7.60
  -4  -4  -5    9.80   10.30
  -4  -4  -5    9.00    9.40
  -4  -4  -5    5.70    9.70
   4   3   5  543.55   46.00
   4   3   5  572.94   56.69
   4   3   5  407.66   38.70
  -4  -3  -5  542.45   50.99
  -4  -3  -5  544.55   51.69
  -4  -3  -5  631.54   44.40
   4   2   5  263.77   27.10
   4   2   5  184.88   34.00
   4   2   5  223.88   29.80
  -4  -2  -5  262.27   27.20
  -4  -2  -5  239.58   33.20
  -4  -2  -5  267.47   35.60
   4   1   5  206.48   19.20
   4   1   5  248.58   30.80
   4   1   5  173.18   36.90
   4   1   5  225.08   19.70
   4   1   5  194.38   14.30
  -4  -1  -5  206.48   18.90
  -4  -1  -5  137.99   30.00
  -4  -1  -5  199.88   27.60
  -4  -1  -5  197.78   14.80
  -4  -1  -5  268.17   33.40
   4   0   5  626.74   46.60
   4   0   5  558.94   48.50
   4   0   5  606.64   20.30
   4   0   5  570.24   47.90
   4   0   5  515.65   18.60
   4   0   5  548.05   34.70
  -4   0  -5  559.74   42.20
  -4   0  -5  557.64   48.00
  -4   0  -5  574.44   49.40
  -4   0  -5  571.84   34.80
  -4   0  -5  504.45   43.80
   4  -1   5  182.38   33.00
   4  -1   5  260.07   26.60
   4  -1   5  198.48   26.00
  -4   1  -5  226.28   25.50
  -4   1  -5  139.99   30.50
  -4   1  -5  242.48   25.00
  -4   1  -5  288.67   35.70
   4  -2   5  302.67   38.30
   4  -2   5  230.38   24.90
   4  -2   5  254.67   22.30
   4  -2   5  179.98   34.00
   4  -2   5  249.48   16.50
  -4   2  -5  281.37   38.00
  -4   2  -5  237.38   21.10
  -4   2  -5  259.07   15.60
  -4   2  -5  217.98   29.60
   4  -3   5  570.64   53.89
   4  -3   5  647.24   56.59
   4  -3   5  550.64   34.20
  -4   3  -5  589.94   55.69
  -4   3  -5  581.64   52.69
  -4   3  -5  551.44   34.30
   4  -4   5    4.40    9.90
   4  -4   5   12.30   12.90
   4  -4   5   10.90   14.20
  -4   4  -5   20.90   11.30
  -4   4  -5   17.10   14.10
  -4   4  -5    5.00   14.60
   4  -5   5   52.59   21.50
   4  -5   5   37.10   20.40
  -4   5  -5   59.49   23.80
  -4   5  -5   76.99   27.20
  -4   5  -5   72.39   18.90
   4  -6   5   36.20   24.30
   4  -6   5   51.99   22.60
  -4   6  -5   32.10   22.00
  -4   6  -5   42.20   21.90
  -4   6  -5   76.49   23.70
   4  -7   5   10.10   16.60
   4  -7   5   -6.40   17.20
  -4   7  -5    0.60   18.40
  -4   7  -5   10.50   18.70
  -4   7  -5  -27.90   15.40
   4  -8   5  -34.60   26.40
   4  -8   5  -28.40   22.10
   4  -8   5  -13.50   21.60
  -4   8  -5   18.10   19.40
  -4   8  -5   22.70   27.40
  -4   8  -5  -13.60   21.50
   3   8   5   -3.20   20.30
   3   8   5  -24.30   21.30
  -3  -8  -5  -26.70   16.00
  -3  -8  -5    9.40   22.90
  -3  -8  -5    5.70   20.80
   3   7   5   -8.90    9.60
   3   7   5    1.40   13.70
   3   7   5   14.50   18.70
  -3  -7  -5    3.40   17.40
  -3  -7  -5    3.20   11.10
  -3  -7  -5   -9.80   15.20
   3   6   5   55.89   22.80
   3   6   5   19.60   13.60
   3   6   5   41.30   12.10
   3   6   5   42.30   26.20
  -3  -6  -5   64.89   27.20
  -3  -6  -5   43.00   16.90
  -3  -6  -5   19.00   11.00
  -3  -6  -5   81.39   26.90
  -3  -6  -5   46.20   16.40
   3   5   5  295.37   22.20
   3   5   5  207.08   41.60
   3   5   5  194.68   26.30
   3   5   5  186.88   36.80
  -3  -5  -5  228.88   19.50
  -3  -5  -5  236.18   28.40
  -3  -5  -5  170.08   34.10
  -3  -5  -5  195.68   36.70
   3   4   5  126.39   30.20
   3   4   5   87.09   18.30
   3   4   5   95.99   23.00
  -3  -4  -5   95.69   23.70
  -3  -4  -5   75.49   15.50
  -3  -4  -5  113.59   25.90
  -3  -4  -5  109.09    8.00
  -3  -4  -5  103.89    6.80
   3   3   5  115.79   21.20
   3   3   5  136.89   30.50
   3   3   5   68.49   17.90
  -3  -3  -5   92.49   18.70
  -3  -3  -5  142.09   26.50
  -3  -3  -5   86.59   20.90
  -3  -3  -5  133.59   26.80
   3   2   5  382.16   39.80
   3   2   5  403.56   34.50
   3   2   5  463.15   34.70
  -3  -2  -5  421.56   31.90
  -3  -2  -5  417.26   38.30
  -3  -2  -5  498.55   42.30
   3   1   5  302.17   31.20
   3   1   5  336.47   17.30
   3   1   5  340.67   34.30
   3   1   5  337.47   35.10
   3   1   5  334.87   22.80
  -3  -1  -5  312.37   22.00
  -3  -1  -5  347.07   34.30
  -3  -1  -5  338.87   33.10
  -3  -1  -5  322.47   33.10
  -3  -1  -5  289.47   32.00
  -3  -1  -5  326.67   16.60
   3   0   5   26.10   11.10
   3   0   5   30.00   11.50
   3   0   5   18.90    7.90
   3   0   5   15.70    9.30
   3   0   5   20.10   10.80
   3   0   5   12.00   10.70
  -3   0  -5   33.70   12.20
  -3   0  -5   37.50   10.00
  -3   0  -5   -0.80    6.00
  -3   0  -5   27.10   13.10
  -3   0  -5   18.70   10.20
   3  -1   5  417.06   39.70
   3  -1   5  334.77   30.20
   3  -1   5  316.07   26.30
   3  -1   5  359.26   36.80
  -3   1  -5  329.47   26.10
  -3   1  -5  380.26   35.90
  -3   1  -5  329.37   36.00
   3  -2   5  458.25   42.80
   3  -2   5  418.56   24.60
   3  -2   5  395.96   41.20
   3  -2   5  389.26   41.40
   3  -2   5  393.66   22.10
  -3   2  -5  430.26   38.90
  -3   2  -5  408.06   21.60
  -3   2  -5  474.05   44.80
  -3   2  -5  415.96   24.50
   3  -3   5   89.59   16.30
   3  -3   5  105.09   25.10
   3  -3   5   84.09   23.60
  -3   3  -5   93.19   21.50
  -3   3  -5   94.59   30.90
  -3   3  -5  134.49   17.90
   3  -4   5  111.69   25.70
   3  -4   5  117.99   27.40
   3  -4   5   95.59   21.40
  -3   4  -5   80.39   23.80
  -3   4  -5  121.19   22.90
  -3   4  -5  101.39   28.00
   3  -5   5  240.18   48.00
   3  -5   5  202.08   38.60
  -3   5  -5  240.78   42.00
  -3   5  -5  261.57   34.80
  -3   5  -5  151.68   32.40
   3  -6   5   60.19   23.20
   3  -6   5   50.09   22.30
  -3   6  -5   26.70   17.80
  -3   6  -5   52.09   25.50
   3  -7   5   -4.80   15.40
   3  -7   5   -1.80   16.90
  -3   7  -5    4.20   13.10
  -3   7  -5  -17.60   13.40
  -3   7  -5   26.50   20.70
   3  -8   5  -26.20   15.60
   3  -8   5    2.80   20.50
  -3   8  -5    6.30   18.90
  -3   8  -5   38.50   26.00
  -3   8  -5   -5.70   16.90
   2   9   5   15.60   27.50
   2   9   5  -49.80   22.20
  -2  -9  -5  -33.00   28.60
  -2  -9  -5   30.40   24.40
   2   8   5   -1.60   13.70
   2   8   5   39.80   23.60
   2   8   5    2.00   17.40
  -2  -8  -5    3.60   16.90
  -2  -8  -5   -0.10   19.40
   2   7   5    7.40   13.60
   2   7   5    4.80   13.30
   2   7   5   30.40   22.70
  -2  -7  -5   12.00   13.20
  -2  -7  -5    7.10   13.30
  -2  -7  -5    8.40   14.70
   2   6   5  129.09   32.10
   2   6   5   89.59   18.20
   2   6   5   85.89   29.60
  -2  -6  -5   53.29   23.20
  -2  -6  -5   71.79   18.90
  -2  -6  -5   54.39   23.10
  -2  -6  -5  109.99   22.70
   2   5   5  303.77   41.00
   2   5   5  318.37   29.30
   2   5   5  214.18   28.20
   2   5   5  196.58   36.40
  -2  -5  -5  289.47   31.70
  -2  -5  -5  255.97   30.00
  -2  -5  -5  224.28   25.10
  -2  -5  -5  188.08   34.80
  -2  -5  -5  301.57   38.30
   2   4   5  304.67   39.40
   2   4   5  212.88   24.20
   2   4   5  147.09   30.50
  -2  -4  -5  197.28   32.70
  -2  -4  -5  230.58   31.20
  -2  -4  -5  209.88   19.10
  -2  -4  -5  245.88   27.50
   2   3   5  143.29   12.70
   2   3   5  177.28   24.60
   2   3   5  123.89   27.10
  -2  -3  -5  195.88   26.00
  -2  -3  -5  150.48   26.50
  -2  -3  -5  174.38   13.20
  -2  -3  -5  164.18   21.60
  -2  -3  -5  162.18   27.40
  -2  -3  -5  182.48   13.50
   2   2   5  802.82   44.80
   2   2   5  783.02   48.20
   2   2   5  748.73   52.19
   2   2   5  807.72   46.60
  -2  -2  -5  770.02   51.49
  -2  -2  -5  867.81   45.00
  -2  -2  -5  744.83   47.10
  -2  -2  -5  787.92   46.40
  -2  -2  -5  797.32   48.80
  -2  -2  -5  793.72   22.30
  -2  -2  -5  798.62   22.20
   2   1   5  197.38   13.50
   2   1   5  192.58   25.60
   2   1   5  183.48   23.10
   2   1   5  176.78   23.70
   2   1   5  206.98   18.20
  -2  -1  -5  211.98   13.40
  -2  -1  -5  257.57   25.90
  -2  -1  -5  170.28   28.50
  -2  -1  -5  242.78   25.20
  -2  -1  -5  226.28   25.20
  -2  -1  -5  188.08   16.50
   2   0   5  688.23   42.50
   2   0   5  647.54   40.90
   2   0   5  702.43   40.70
   2   0   5  658.53   33.20
   2   0   5  614.54   16.50
   2   0   5  761.12   45.20
  -2   0  -5  709.13   34.00
  -2   0  -5  705.93   43.10
  -2   0  -5  649.34   38.80
  -2   0  -5  727.13   46.70
  -2   0  -5  675.33   42.70
   2  -1   5  211.58   25.20
   2  -1   5  242.38   25.90
   2  -1   5  217.38   26.10
   2  -1   5  200.18   22.70
   2  -1   5  208.48   26.40
  -2   1  -5  248.78   28.70
  -2   1  -5  159.78   20.30
  -2   1  -5  168.98   21.90
  -2   1  -5  206.28   18.70
   2  -2   5  870.71   53.79
   2  -2   5  719.53   49.40
   2  -2   5  729.03   31.40
   2  -2   5  753.62   33.70
   2  -2   5  809.42   51.29
   2  -2   5  742.13   51.59
  -2   2  -5  799.02   31.80
  -2   2  -5  804.62   33.80
  -2   2  -5  818.22   51.49
  -2   2  -5  843.02   55.69
  -2   2  -5  770.52   50.59
   2  -3   5  158.88   20.40
   2  -3   5  154.58   28.30
   2  -3   5  155.48   10.40
   2  -3   5  175.98   30.90
  -2   3  -5  146.59   27.30
  -2   3  -5  163.18   28.90
  -2   3  -5  143.69   11.50
  -2   3  -5  140.99   18.40
   2  -4   5  166.08   32.30
   2  -4   5  205.28   35.90
   2  -4   5  203.38   27.60
  -2   4  -5  205.58   27.50
  -2   4  -5  175.78   31.70
  -2   4  -5  176.18   32.80
   2  -5   5  319.27   42.80
   2  -5   5  237.38   39.80
  -2   5  -5  300.17   39.90
  -2   5  -5  150.48   32.70
  -2   5  -5  246.98   33.70
   2  -6   5   53.19   20.90
   2  -6   5   88.39   25.90
  -2   6  -5   62.39   23.70
  -2   6  -5   21.20   17.70
  -2   6  -5   61.49   23.80
   2  -7   5   20.00   20.50
   2  -7   5   37.50   19.10
  -2   7  -5   -3.20   13.00
  -2   7  -5    8.00   18.20
  -2   7  -5    2.00   11.40
   2  -8   5    8.00   20.40
   2  -8   5  -17.10   14.50
   2  -8   5   -6.30   21.10
  -2   8  -5   23.00   22.00
  -2   8  -5   19.70   18.20
   2  -9   5   16.20   25.60
   2  -9   5  -36.70   21.50
   2  -9   5  -51.19   20.00
  -2   9  -5    1.70   25.00
  -2   9  -5   -6.40   24.70
  -2   9  -5    2.10   21.50
   1   9   5  -49.00   21.70
   1   9   5  -13.50   22.30
  -1  -9  -5   -8.80   20.50
  -1  -9  -5  -20.80   16.60
  -1  -9  -5    3.00   23.00
   1   8   5   12.70   20.40
   1   8   5    7.50   16.70
  -1  -8  -5   26.50   23.30
  -1  -8  -5    2.10   15.90
  -1  -8  -5    9.10   18.00
   1   7   5   95.99   25.50
   1   7   5   59.89   37.60
   1   7   5  128.49   31.70
  -1  -7  -5   98.79   21.70
  -1  -7  -5  128.89   32.20
  -1  -7  -5   60.99   25.00
   1   6   5   18.70   15.30
   1   6   5    9.40   11.80
   1   6   5   22.30   16.90
  -1  -6  -5   19.60   15.50
  -1  -6  -5   30.00   13.30
  -1  -6  -5   25.90   14.10
   1   5   5   15.30   13.80
   1   5   5   26.40   15.70
   1   5   5   -1.60    8.10
  -1  -5  -5   11.90   10.10
  -1  -5  -5   26.70   14.00
  -1  -5  -5   27.00   10.50
  -1  -5  -5   31.20   14.20
   1   4   5  318.77   28.40
   1   4   5  327.97   37.20
   1   4   5  327.47   37.50
   1   4   5  271.57   28.50
  -1  -4  -5  329.27   30.80
  -1  -4  -5  305.77   32.90
  -1  -4  -5  293.47   26.30
  -1  -4  -5  325.47   34.50
   1   3   5  462.45   39.70
   1   3   5  377.76   32.10
   1   3   5  448.76   41.00
   1   3   5  368.46   35.40
  -1  -3  -5  329.47   32.90
  -1  -3  -5  393.16   33.00
  -1  -3  -5  387.26   33.20
  -1  -3  -5  408.36   26.50
   1   2   5 1211.88   53.09
   1   2   5 1320.67   65.19
   1   2   5 1245.58   55.59
   1   2   5 1284.37   43.40
   1   2   5 1231.48   57.19
  -1  -2  -5 1172.98   56.09
  -1  -2  -5 1249.68   42.90
  -1  -2  -5 1266.17   61.99
  -1  -2  -5 1203.78   53.69
  -1  -2  -5 1167.48   41.30
  -1  -2  -5 1218.58   54.89
  -1  -2  -5 1257.77   54.79
   1   1   5  813.02   43.20
   1   1   5  749.33   30.70
   1   1   5  783.32   38.20
   1   1   5  722.73   43.20
   1   1   5  718.53   34.90
   1   1   5  709.33   36.40
  -1  -1  -5  803.52   44.30
  -1  -1  -5  717.93   33.50
  -1  -1  -5  713.03   30.00
  -1  -1  -5  688.63   36.40
  -1  -1  -5  755.92   42.40
  -1  -1  -5  777.42   38.30
  -1  -1  -5  737.03   30.30
   1   0   5  756.32   26.90
   1   0   5  805.62   38.50
   1   0   5  859.91   44.70
   1   0   5  870.61   40.80
   1   0   5  859.41   42.40
   1   0   5  791.82   36.20
   1   0   5  787.82   38.80
   1   0   5  748.63   36.50
  -1   0  -5  728.83   37.60
  -1   0  -5  842.22   45.40
  -1   0  -5  833.22   39.20
  -1   0  -5  833.52   40.10
  -1   0  -5  845.72   40.70
  -1   0  -5  678.33   33.80
   1  -1   5  754.12   28.20
   1  -1   5  773.02   41.60
   1  -1   5  745.93   40.50
   1  -1   5  858.41   43.90
   1  -1   5  749.33   35.80
   1  -1   5  681.03   41.80
  -1   1  -5  751.32   28.20
  -1   1  -5  743.23   40.70
  -1   1  -5  700.83   33.80
  -1   1  -5  693.53   39.90
  -1   1  -5  728.53   44.60
  -1   1  -5  721.43   27.80
   1  -2   5 1215.78   48.70
   1  -2   5 1272.57   61.99
   1  -2   5 1200.18   43.90
   1  -2   5 1262.27   61.59
   1  -2   5 1277.77   61.19
  -1   2  -5 1304.47   60.99
  -1   2  -5 1217.08   49.40
  -1   2  -5 1239.78   61.59
  -1   2  -5 1262.77   43.60
  -1   2  -5 1266.27   62.39
   1  -3   5  373.16   23.10
   1  -3   5  308.87   34.00
   1  -3   5  387.36   32.00
   1  -3   5  395.56   35.40
   1  -3   5  423.76   38.50
  -1   3  -5  394.16   23.00
  -1   3  -5  311.87   29.60
  -1   3  -5  386.46   38.50
  -1   3  -5  449.06   38.20
   1  -4   5  220.18   28.10
   1  -4   5  283.57   35.80
  -1   4  -5  363.46   35.70
  -1   4  -5  298.57   21.10
  -1   4  -5  369.06   36.50
  -1   4  -5  298.27   21.10
   1  -5   5    9.30   10.50
   1  -5   5   47.10   19.10
  -1   5  -5   13.10   11.70
  -1   5  -5   12.20    7.50
  -1   5  -5    2.80   12.70
  -1   5  -5   11.70    7.50
   1  -6   5   14.50   13.30
   1  -6   5   13.20   15.90
  -1   6  -5   25.10   15.10
  -1   6  -5   20.00   10.30
  -1   6  -5   30.90   14.10
  -1   6  -5   39.10   12.20
  -1   6  -5    4.20   16.10
   1  -7   5  156.88   37.10
   1  -7   5   77.29   28.10
  -1   7  -5  138.89   28.60
  -1   7  -5  127.89   22.00
  -1   7  -5   97.29   30.80
  -1   7  -5  141.49   23.20
   1  -8   5   16.70   19.50
   1  -8   5   37.10   21.50
   1  -8   5    2.60   20.60
  -1   8  -5   22.40   18.80
  -1   8  -5   24.50   14.70
  -1   8  -5   14.20   17.70
  -1   8  -5   18.60   22.70
   1  -9   5  -36.60   19.70
   1  -9   5   -2.80   23.40
  -1   9  -5    1.60   24.00
  -1   9  -5   -5.80   17.80
  -1   9  -5  -53.89   21.70
   0   9   5  -38.70   18.40
   0   9   5   11.10   21.20
   0  -9  -5   -9.40   19.00
   0  -9  -5   40.00   23.80
   0  -9  -5   -0.20   21.40
   0   8   5  -38.00   15.10
   0   8   5    7.80   17.80
   0   8   5    7.00   18.50
   0  -8  -5  -16.30   14.40
   0  -8  -5    0.40   13.70
   0  -8  -5  -33.20   15.50
   0   7   5   55.79   23.20
   0   7   5   40.20   15.80
   0  -7  -5   31.00   20.10
   0  -7  -5   16.90   13.60
   0  -7  -5  -27.40   17.40
   0   6   5   58.09   20.50
   0   6   5   14.40   14.20
   0   6   5   27.70   18.10
   0  -6  -5   20.40   13.00
   0  -6  -5  -10.70    9.80
   0   5   5   82.29   22.70
   0   5   5   87.79   20.00
   0   5   5   67.79   22.50
   0  -5  -5   42.00   13.10
   0  -5  -5   55.49   19.70
   0  -5  -5   63.69   18.10
   0   4   5   34.20   13.70
   0   4   5   36.00   12.70
   0   4   5   16.40    8.10
   0   4   5   40.00   13.80
   0   4   5    8.20   10.20
   0  -4  -5   43.20   14.00
   0  -4  -5   38.00   13.20
   0  -4  -5   33.70   12.10
   0  -4  -5   16.10    9.40
   0  -4  -5   26.90   12.90
   0   3   5    2.60    7.00
   0   3   5   13.50    9.50
   0   3   5   22.30    7.60
   0   3   5   18.90    7.40
   0   3   5   11.30    8.30
   0  -3  -5    6.50    6.70
   0  -3  -5    7.00    5.90
   0  -3  -5   19.60    7.80
   0  -3  -5   19.00   11.80
   0  -3  -5   17.80    6.60
   0  -3  -5   11.80    7.80
   0   2   5 2847.32   95.79
   0   2   5 2894.71   91.39
   0   2   5 2907.11   96.39
   0   2   5 2792.12   77.19
   0   2   5 3047.20   97.79
   0   2   5 2931.31   78.09
   0  -2  -5 2920.31   83.19
   0  -2  -5 2926.31   79.19
   0  -2  -5 2811.12   77.79
   0  -2  -5 2850.01   92.89
   0  -2  -5 2624.14   81.89
   0  -2  -5 2958.50   94.09
   0  -2  -5 2722.53   92.09
   0   1   5  607.34   31.40
   0   1   5  597.84   25.90
   0   1   5  554.24   36.10
   0   1   5  569.44   25.30
   0   1   5  619.14   35.80
   0   1   5  584.24   36.60
   0  -1  -5  641.44   38.30
   0  -1  -5  626.54   33.60
   0  -1  -5  591.34   30.70
   0  -1  -5  643.84   26.70
   0  -1  -5  581.64   25.50
   0  -1  -5  557.64   34.90
   0   0   5 1481.25   52.89
   0   0   5 1428.26   43.90
   0   0   5 1373.76   43.50
   0   0   5 1398.36   42.90
   0   0   5 1415.46   55.29
   0   0   5 1327.37   54.49
   0   0   5 1381.96   47.40
   0   0   5 1374.56   42.50
   0   0  -5 1439.16   43.80
   0   0  -5 1435.16   54.09
   0   0  -5 1360.46   51.79
   0   0  -5 1385.06   55.99
   0   0  -5 1364.36   42.60
   0   0  -5 1377.86   47.30
   0  -1   5  610.84   32.70
   0  -1   5  598.24   35.60
   0  -1   5  587.74   31.80
   0  -1   5  584.34   30.30
   0  -1   5  561.24   34.00
   0   1  -5  529.55   29.20
   0   1  -5  612.34   32.80
   0   1  -5  567.94   34.60
   0   1  -5  588.64   30.70
   0   1  -5  557.44   30.40
   0   1  -5  559.44   35.50
   0   1  -5  610.34   32.00
   0  -2   5 2737.43   87.19
   0  -2   5 2937.71  108.29
   0  -2   5 2904.71   90.29
   0  -2   5 2852.11   88.39
   0  -2   5 2935.71   93.29
   0  -2   5 3052.09   95.39
   0   2  -5 2873.11   90.09
   0   2  -5 2998.80   93.59
   0   2  -5 2970.40   99.39
   0   2  -5 2919.41   81.49
   0  -3   5   14.20   11.00
   0  -3   5   37.10   16.20
   0  -3   5   17.10    8.40
   0  -3   5   27.90   13.60
   0  -3   5   20.30    8.20
   0  -3   5    6.60    8.30
   0   3  -5    3.40    6.20
   0   3  -5    3.20    8.60
   0   3  -5   20.00   10.60
   0   3  -5   16.10    8.20
   0   3  -5   16.90    6.00
   0   3  -5   10.20    7.90
   0  -4   5   19.80   12.10
   0  -4   5   37.80   12.60
   0  -4   5   47.30   13.70
   0  -4   5   36.60   11.90
   0   4  -5   24.50   10.40
   0   4  -5   26.60   14.60
   0   4  -5   15.80   11.80
   0   4  -5   24.20    9.90
   0   4  -5   20.30   10.50
   0  -5   5   91.99   25.60
   0  -5   5   50.99   19.10
   0  -5   5   69.89   19.30
   0   5  -5   62.79   17.00
   0   5  -5   59.89   17.20
   0   5  -5   82.29   25.20
   0   5  -5   97.39   25.60
   0  -6   5   41.90   18.70
   0   6  -5   43.20   20.00
   0   6  -5   20.30   12.70
   0   6  -5   44.20   15.00
   0   6  -5   43.10   21.20
   0   6  -5   52.29   16.10
   0  -7   5   25.30   18.90
   0  -7   5   22.50   13.20
   0   7  -5   14.30   18.20
   0   7  -5   53.39   22.40
   0   7  -5   26.80   14.50
   0   7  -5   28.70   17.30
   0  -8   5  -10.50   15.90
   0  -8   5  -13.70   14.40
   0  -8   5  -20.90   16.90
   0   8  -5   13.70   19.60
   0   8  -5  -16.30   13.50
   0   8  -5  -26.50   11.60
   0  -9   5  -28.40   17.80
   0  -9   5  -11.60   14.90
   0  -9   5   22.70   23.40
   0   9  -5   -5.10   21.30
   0   9  -5  -49.50   20.10
   0   9  -5  -28.30   23.50
  -1   9   5   24.40   21.90
  -1   9   5  -35.40   20.10
  -1   9   5   25.00   33.40
   1  -9  -5  -13.50   18.90
   1  -9  -5   31.20   27.10
   1  -9  -5   13.70   17.50
  -1   8   5   18.40   18.90
  -1   8   5   -0.30   15.80
  -1   8   5   44.70   22.20
   1  -8  -5   10.90   11.60
   1  -8  -5   -7.60   13.90
  -1   7   5   27.30   16.00
  -1   7   5   28.00   16.90
   1  -7  -5   18.90   17.30
   1  -7  -5   -9.90   14.90
   1  -7  -5    4.10   16.50
  -1   6   5   -4.60   10.20
  -1   6   5   41.70   17.90
  -1   6   5    8.60   13.00
   1  -6  -5   23.30   12.80
   1  -6  -5    7.60   13.70
   1  -6  -5   11.40   10.60
  -1   5   5  145.99   29.20
  -1   5   5   81.29   24.80
  -1   5   5   74.49   22.50
   1  -5  -5   71.89   18.90
   1  -5  -5   49.90   17.00
   1  -5  -5   51.49   17.20
  -1   4   5  268.47   32.10
  -1   4   5  338.67   40.30
  -1   4   5  314.87   29.80
  -1   4   5  326.97   33.40
   1  -4  -5  345.37   31.70
   1  -4  -5  364.76   32.90
   1  -4  -5  330.87   35.70
   1  -4  -5  328.07   33.50
  -1   3   5  326.57   32.70
  -1   3   5  357.76   32.60
  -1   3   5  290.77   33.30
  -1   3   5  381.46   26.40
  -1   3   5  333.47   31.30
   1  -3  -5  334.27   26.80
   1  -3  -5  341.87   33.80
   1  -3  -5  404.46   33.70
   1  -3  -5  384.86   34.10
   1  -3  -5  363.06   27.40
   1  -3  -5  316.97   33.30
   1  -3  -5  375.26   32.10
  -1   2   5 1967.10   53.69
  -1   2   5 1977.30   53.79
  -1   2   5 1860.01   72.49
  -1   2   5 1914.51   73.59
  -1   2   5 1932.41   77.99
  -1   2   5 2008.20   76.29
   1  -2  -5 1945.91   54.29
   1  -2  -5 1944.61   72.09
   1  -2  -5 1970.00   54.89
   1  -2  -5 1937.71   76.09
   1  -2  -5 1840.52   71.09
   1  -2  -5 2093.49   80.09
  -1   1   5  969.10   21.00
  -1   1   5 1022.50   48.70
  -1   1   5  934.11   20.90
  -1   1   5  967.70   45.90
  -1   1   5  919.91   46.70
  -1   1   5  906.21   44.20
  -1   1   5  925.61   45.80
   1  -1  -5  940.51   47.20
   1  -1  -5 1074.19   48.50
   1  -1  -5  917.61   20.80
   1  -1  -5  992.80   46.10
   1  -1  -5 1017.70   47.80
   1  -1  -5  951.70   21.00
   1  -1  -5 1006.00   47.10
  -1   0   5  624.44   34.60
  -1   0   5  729.73   22.70
  -1   0   5  691.73   37.30
  -1   0   5  733.63   45.50
  -1   0   5  726.43   22.60
  -1   0   5  766.82   40.00
   1   0  -5  710.13   38.50
   1   0  -5  699.13   38.60
   1   0  -5  724.63   37.90
   1   0  -5  694.63   22.60
   1   0  -5  718.43   22.40
   1   0  -5  752.32   38.30
  -1  -1   5  931.21   40.80
  -1  -1   5  934.41   45.80
  -1  -1   5  887.11   44.30
  -1  -1   5  940.91   46.50
  -1  -1   5  921.11   45.10
   1   1  -5  952.60   46.50
   1   1  -5  920.21   37.50
   1   1  -5  919.11   45.30
   1   1  -5 1003.40   45.80
   1   1  -5  978.70   48.00
   1   1  -5  933.01   41.50
   1   1  -5  958.70   38.60
  -1  -2   5 2058.49   79.49
  -1  -2   5 1976.00   71.69
  -1  -2   5 1884.91   74.89
  -1  -2   5 2067.49   73.59
  -1  -2   5 2033.20   73.59
  -1  -2   5 1970.20   63.99
   1   2  -5 2118.49   73.59
   1   2  -5 1967.10   64.99
   1   2  -5 1910.61   70.39
   1   2  -5 2122.59   80.79
   1   2  -5 1917.91   76.59
  -1  -3   5  368.26   32.50
  -1  -3   5  323.47   24.70
  -1  -3   5  337.37   32.80
  -1  -3   5  376.66   34.60
  -1  -3   5  355.96   34.10
   1   3  -5  334.57   26.70
   1   3  -5  360.46   35.00
   1   3  -5  365.76   35.10
   1   3  -5  383.16   31.20
   1   3  -5  328.97   32.10
  -1  -4   5  328.87   37.00
  -1  -4   5  260.07   30.50
  -1  -4   5  359.66   37.70
  -1  -4   5  319.17   26.30
   1   4  -5  374.86   38.80
   1   4  -5  278.87   35.60
   1   4  -5  318.97   31.70
   1   4  -5  362.16   28.60
  -1  -5   5   82.49   25.10
  -1  -5   5   73.89   14.80
  -1  -5   5  100.49   27.70
   1   5  -5   49.70   19.50
   1   5  -5   97.49   20.70
   1   5  -5   65.39   18.70
   1   5  -5   59.19   13.30
  -1  -6   5   26.70   13.90
  -1  -6   5   32.40   10.30
  -1  -6   5   25.00   12.50
   1   6  -5   30.60   16.90
   1   6  -5   33.30   17.00
   1   6  -5   31.20   11.90
   1   6  -5   24.00   16.90
  -1  -7   5   64.09   24.60
  -1  -7   5   13.90   13.90
   1   7  -5   29.30   16.10
   1   7  -5   39.00   21.40
   1   7  -5    8.90   10.00
   1   7  -5    2.40   14.60
  -1  -8   5   22.40   17.30
  -1  -8   5   -6.10   19.60
  -1  -8   5   17.90   19.60
   1   8  -5    2.80   19.10
   1   8  -5   -1.90   16.20
   1   8  -5   24.60   23.80
  -1  -9   5    5.20   21.10
  -1  -9   5   -6.00   19.50
   1   9  -5  -19.10   20.00
   1   9  -5  -18.10   16.70
   1   9  -5   -8.90   25.20
  -2   9   5   15.80   33.30
   2  -9  -5   35.20   26.50
   2  -9  -5   -0.30   23.10
   2  -9  -5  -11.00   20.00
  -2   8   5   36.80   19.60
  -2   8   5   23.10   25.10
  -2   8   5   17.40   19.00
   2  -8  -5  -17.80   18.10
   2  -8  -5   -2.00   16.70
   2  -8  -5  -16.10   12.80
  -2   7   5   28.40   18.80
  -2   7   5   45.10   19.90
  -2   7   5   11.10   17.50
   2  -7  -5   61.69   21.50
   2  -7  -5   45.40   24.70
   2  -7  -5   11.00   13.10
  -2   6   5   53.39   23.90
  -2   6   5   14.60   12.60
  -2   6   5   61.09   18.30
   2  -6  -5   39.90   17.80
   2  -6  -5   31.10   16.60
   2  -6  -5   33.30   16.80
  -2   5   5   25.90   14.20
  -2   5   5   36.50   17.10
  -2   5   5   52.99   19.40
   2  -5  -5   38.90   14.20
   2  -5  -5   33.30   13.00
   2  -5  -5   41.80   18.00
  -2   4   5   65.99   14.90
  -2   4   5   68.09   22.00
  -2   4   5   89.49   21.00
   2  -4  -5   41.90   14.60
   2  -4  -5   57.09   14.60
   2  -4  -5   45.50   13.40
   2  -4  -5   89.29   19.70
  -2   3   5  125.29   25.30
  -2   3   5  143.09   16.60
  -2   3   5  106.89   21.50
  -2   3   5   74.89   18.20
   2  -3  -5  125.39   23.70
   2  -3  -5  118.99   16.10
   2  -3  -5   94.09   20.60
   2  -3  -5  124.19   15.80
  -2   2   5    9.80    5.20
  -2   2   5   15.30    5.70
  -2   2   5   19.30    8.70
  -2   2   5   19.10    6.40
  -2   2   5   18.40   10.20
  -2   2   5   33.20   11.40
   2  -2  -5   16.40    5.80
   2  -2  -5   36.70   13.10
   2  -2  -5   18.80    8.10
   2  -2  -5   19.30    8.40
   2  -2  -5   24.00    9.20
   2  -2  -5   20.10    9.00
   2  -2  -5   14.10    5.60
  -2   1   5  455.35   35.50
  -2   1   5  465.35   34.20
  -2   1   5  461.35   35.00
  -2   1   5  462.05   32.70
   2  -1  -5  447.96   32.30
   2  -1  -5  445.56   16.50
   2  -1  -5  447.86   16.60
   2  -1  -5  439.46   34.50
   2  -1  -5  441.56   16.50
   2  -1  -5  498.15   36.30
   2  -1  -5  434.36   16.70
   2  -1  -5  475.85   34.70
   2  -1  -5  465.25   35.20
  -2   0   5  134.99   11.20
  -2   0   5  119.39   21.10
  -2   0   5  119.89   10.60
  -2   0   5  115.79   19.20
  -2   0   5  118.79   19.60
  -2   0   5   92.99   15.20
   2   0  -5   94.89   16.20
   2   0  -5  153.28   19.00
   2   0  -5  119.39   10.60
   2   0  -5  134.59   19.10
   2   0  -5   98.09   17.90
   2   0  -5  111.19   18.90
   2   0  -5  111.99   10.10
  -2  -1   5  448.96   32.80
  -2  -1   5  476.25   36.20
  -2  -1   5  408.76   25.70
  -2  -1   5  480.55   35.80
  -2  -1   5  426.36   33.80
  -2  -1   5  437.36   27.00
  -2  -1   5  414.16   25.80
   2   1  -5  454.65   27.30
   2   1  -5  469.15   34.50
   2   1  -5  431.06   33.50
   2   1  -5  431.06   26.70
   2   1  -5  440.56   35.10
   2   1  -5  427.36   26.20
   2   1  -5  424.16   34.80
  -2  -2   5   29.00   13.70
  -2  -2   5   12.30    9.10
  -2  -2   5   18.90    6.00
  -2  -2   5    9.70    8.70
  -2  -2   5   31.80    9.90
   2   2  -5   28.60   11.20
   2   2  -5   20.80    9.80
   2   2  -5   23.10   10.40
   2   2  -5   18.90    6.50
   2   2  -5   27.40   10.80
  -2  -3   5  135.79   24.50
  -2  -3   5  154.58   26.90
  -2  -3   5  128.59   23.90
  -2  -3   5  139.99   14.40
  -2  -3   5  130.09   23.40
   2   3  -5  133.59   13.90
   2   3  -5  132.99   23.90
   2   3  -5  172.48   29.20
   2   3  -5  135.19   25.30
   2   3  -5  107.39   21.10
   2   3  -5  125.39   26.00
  -2  -4   5   79.49   22.20
  -2  -4   5   47.50   15.90
  -2  -4   5   69.99   19.90
  -2  -4   5   59.29   11.00
   2   4  -5   60.79   19.40
   2   4  -5   93.89   22.80
   2   4  -5   47.60   14.20
   2   4  -5   65.89   10.90
  -2  -5   5   13.50   12.40
  -2  -5   5   19.00   14.30
  -2  -5   5   30.60    8.80
   2   5  -5   69.89   20.60
   2   5  -5   36.00   19.40
   2   5  -5   24.30    7.60
   2   5  -5   35.30   17.60
  -2  -6   5   53.39   11.90
  -2  -6   5   38.10   10.00
  -2  -6   5   38.00   23.30
  -2  -6   5   49.30   21.00
   2   6  -5   12.10   13.80
   2   6  -5   43.60   18.10
   2   6  -5   53.19   11.50
   2   6  -5   56.59   23.10
  -2  -7   5   49.30   25.30
  -2  -7   5   23.70   17.90
  -2  -7   5   36.20   10.30
  -2  -7   5   12.80   11.10
   2   7  -5   21.90   24.50
   2   7  -5   -6.30   15.40
   2   7  -5    4.60   15.30
  -2  -8   5    6.10   18.10
  -2  -8   5   41.60   20.20
  -2  -8   5   -9.70   11.20
   2   8  -5   -9.00   18.60
   2   8  -5  -15.60   17.40
   2   8  -5   12.70   17.80
  -2  -9   5   17.50   19.80
   2   9  -5   -4.80   21.50
   2   9  -5    9.40   22.30
  -3   9   5    8.80   29.70
  -3   9   5  -51.59   20.90
   3  -9  -5   -5.40   23.30
   3  -9  -5  -30.80   20.80
   3  -9  -5   25.90   26.90
  -3   8   5   27.30   23.80
  -3   8   5  -14.20   17.00
  -3   8   5   -6.20   22.20
   3  -8  -5   -0.60   16.00
   3  -8  -5   10.60   18.60
  -3   7   5   43.90   15.50
  -3   7   5  -10.60   17.70
   3  -7  -5   45.20   21.90
   3  -7  -5    8.20   17.60
   3  -7  -5   18.60   17.70
  -3   6   5   34.30   19.30
  -3   6   5  -11.20   14.20
  -3   6   5   10.20    9.80
   3  -6  -5   11.70   11.70
   3  -6  -5    6.20   16.60
   3  -6  -5   -0.70   12.40
  -3   5   5  173.28   33.80
  -3   5   5  193.88   25.60
  -3   5   5  121.79   27.70
   3  -5  -5  125.49   27.90
   3  -5  -5  124.89   26.20
   3  -5  -5  143.49   24.90
   3  -5  -5  148.99   28.70
  -3   4   5   84.09   24.30
  -3   4   5   46.30   14.00
  -3   4   5   72.79   18.60
  -3   4   5   59.19   18.70
   3  -4  -5   58.79   16.20
   3  -4  -5   46.60   13.20
   3  -4  -5   46.60   18.30
   3  -4  -5   53.49   14.90
  -3   3   5   30.10   10.60
  -3   3   5   28.30    8.10
  -3   3   5   16.90   12.20
  -3   3   5   24.50   13.80
   3  -3  -5   18.10   12.10
   3  -3  -5   30.10    9.70
   3  -3  -5   24.90    9.50
  -3   2   5  766.22   35.60
  -3   2   5  762.32   53.19
  -3   2   5  721.83   33.80
  -3   2   5  722.13   43.90
  -3   2   5  647.34   48.10
  -3   2   5  764.52   53.79
   3  -2  -5  702.83   49.70
   3  -2  -5  730.83   39.60
   3  -2  -5  748.13   51.79
   3  -2  -5  740.43   52.99
   3  -2  -5  720.13   33.90
   3  -2  -5  706.53   43.80
   3  -2  -5  633.34   32.90
   3  -2  -5  580.94   45.90
   3  -2  -5  766.02   36.50
  -3   1   5 4103.89  126.69
  -3   1   5 4109.19  124.99
  -3   1   5 4266.57  123.79
  -3   1   5 4407.76  132.19
  -3   1   5 4217.68   96.29
   3  -1  -5 4236.88  131.49
   3  -1  -5 4384.26  129.59
   3  -1  -5 4220.58   97.39
   3  -1  -5 4265.07   98.09
   3  -1  -5 4222.38  130.19
   3  -1  -5 4097.59   97.89
   3  -1  -5 4236.68  128.39
   3  -1  -5 4182.68   96.59
   3  -1  -5 4170.58  124.99
   3  -1  -5 4146.98  119.99
  -3   0   5   10.40    8.60
  -3   0   5    8.70    5.60
  -3   0   5    7.30    7.90
  -3   0   5    6.20    5.10
  -3   0   5    3.20    7.40
  -3   0   5   10.90    6.10
   3   0  -5   10.90    5.50
   3   0  -5    4.50    6.70
   3   0  -5   -0.80    4.80
   3   0  -5   14.10    8.30
   3   0  -5    6.50    9.10
   3   0  -5    4.50    3.90
   3   0  -5   -1.10    2.90
  -3  -1   5 3934.81  127.49
  -3  -1   5 4229.18  130.09
  -3  -1   5 4237.08  105.09
  -3  -1   5 4079.29  127.49
  -3  -1   5 4334.37  139.49
   3   1  -5 4106.69  128.69
   3   1  -5 4015.20  129.69
   3   1  -5 4267.87  118.09
   3   1  -5 4056.69  127.09
   3   1  -5 3979.00  104.19
   3   1  -5 4321.17  125.59
   3   1  -5 4087.29  110.09
  -3  -2   5  647.84   49.50
  -3  -2   5  694.33   30.90
  -3  -2   5  712.83   52.09
  -3  -2   5  631.84   43.20
  -3  -2   5  798.42   47.00
  -3  -2   5  731.03   45.60
   3   2  -5  689.73   44.00
   3   2  -5  675.73   30.60
   3   2  -5  704.83   46.40
   3   2  -5  737.33   51.39
   3   2  -5  696.43   50.39
   3   2  -5  678.33   50.99
   3   2  -5  717.83   31.70
   3   2  -5  726.63   52.99
  -3  -3   5   59.39   17.50
  -3  -3   5   24.60   11.80
  -3  -3   5   21.70   14.60
  -3  -3   5   22.30   11.80
   3   3  -5   25.40   14.80
   3   3  -5   22.10   11.70
   3   3  -5   32.80   10.80
   3   3  -5   31.60    5.30
  -3  -4   5   58.89   19.80
  -3  -4   5   75.69   23.70
  -3  -4   5   58.09   19.60
   3   4  -5   54.19   21.80
   3   4  -5   57.39   21.50
   3   4  -5   56.49   16.40
  -3  -5   5  121.29   28.70
  -3  -5   5  117.19   29.60
   3   5  -5  123.99   27.20
   3   5  -5  173.08   35.70
   3   5  -5  154.38   36.10
  -3  -6   5   -0.70   11.50
  -3  -6   5   -2.40   11.70
   3   6  -5    2.00   11.10
   3   6  -5   -5.60   12.80
   3   6  -5    2.50   13.50
  -3  -7   5   35.00   24.40
  -3  -7   5    9.10   17.90
   3   7  -5    8.50   17.10
   3   7  -5   29.90   14.60
   3   7  -5   30.60   17.80
  -3  -8   5   15.60   19.30
   3   8  -5   21.10   24.10
  -3  -9   5  -26.60   20.40
  -3  -9   5    3.80   22.40
   3   9  -5  -44.00   19.70
   3   9  -5  -12.70   22.60
   3   9  -5  -15.50   22.60
  -4   8   5  -21.00   18.00
  -4   8   5   -5.10   18.60
  -4   8   5   -4.80   16.40
   4  -8  -5   17.20   19.80
   4  -8  -5  -21.60   15.00
   4  -8  -5  -29.10   15.30
  -4   7   5    9.50   19.70
  -4   7   5   -0.80   16.60
  -4   7   5    2.90   11.40
   4  -7  -5   -2.30   13.50
   4  -7  -5   48.40   19.20
   4  -7  -5    6.00   15.50
  -4   6   5   81.29   27.30
  -4   6   5  145.79   26.20
  -4   6   5  121.99   32.70
   4  -6  -5  107.19   28.40
   4  -6  -5  176.38   31.60
   4  -6  -5   98.39   23.50
  -4   5   5  388.76   51.49
  -4   5   5  296.27   31.80
  -4   5   5  306.87   44.40
   4  -5  -5  323.37   36.10
   4  -5  -5  299.87   37.30
   4  -5  -5  284.77   30.40
   4  -5  -5  312.17   44.20
  -4   4   5  304.07   30.60
  -4   4   5  278.47   38.80
  -4   4   5  378.56   45.50
  -4   4   5  381.36   45.00
   4  -4  -5  316.17   30.10
   4  -4  -5  342.47   34.80
   4  -4  -5  409.86   46.30
   4  -4  -5  348.77   35.40
  -4   3   5  277.27   35.60
  -4   3   5  238.48   25.60
  -4   3   5  282.67   36.80
  -4   3   5  264.07   28.40
   4  -3  -5  269.47   27.80
   4  -3  -5  354.16   41.40
   4  -3  -5  309.37   28.90
   4  -3  -5  312.67   29.30
   4  -3  -5  280.97   28.10
  -4   2   5  137.79   26.90
  -4   2   5  184.98   19.90
  -4   2   5  135.49   26.30
  -4   2   5  142.99   28.00
   4  -2  -5  157.08   19.70
   4  -2  -5  172.98   22.90
   4  -2  -5  158.48   18.60
   4  -2  -5  146.29   27.90
   4  -2  -5  137.59   18.40
  -4   1   5  397.26   38.00
  -4   1   5  414.46   29.70
  -4   1   5  414.66   37.60
  -4   1   5  351.46   36.50
  -4   1   5  375.36   27.20
  -4   1   5  389.46   37.90
   4  -1  -5  437.26   39.40
   4  -1  -5  356.06   34.90
   4  -1  -5  367.36   28.00
   4  -1  -5  453.95   36.80
   4  -1  -5  407.06   43.60
   4  -1  -5  425.56   40.10
   4  -1  -5  422.56   30.60
   4  -1  -5  432.16   30.80
  -4   0   5   10.50    9.20
  -4   0   5   17.30   10.00
  -4   0   5    9.20    4.70
  -4   0   5    9.00    6.90
  -4   0   5   12.80    9.00
   4   0  -5   12.70    9.40
   4   0  -5    2.00    8.60
   4   0  -5    7.90    5.00
   4   0  -5    6.10    6.70
   4   0  -5   -6.50    5.90
   4   0  -5    9.30    7.30
   4   0  -5    9.90    6.60
   4   0  -5    9.90    8.00
  -4  -1   5  373.46   37.90
  -4  -1   5  401.76   33.50
  -4  -1   5  352.56   32.80
  -4  -1   5  408.76   33.70
  -4  -1   5  452.35   42.50
   4   1  -5  443.46   37.90
   4   1  -5  412.56   40.80
   4   1  -5  414.86   39.40
   4   1  -5  374.96   28.70
   4   1  -5  353.76   33.30
   4   1  -5  390.96   30.00
   4   1  -5  367.76   31.60
  -4  -2   5  189.28   26.10
  -4  -2   5  105.29   25.30
  -4  -2   5  126.59   23.20
  -4  -2   5  145.69   25.90
   4   2  -5  178.08   17.20
   4   2  -5  109.09   20.60
   4   2  -5  161.38   16.50
   4   2  -5  126.49   26.30
   4   2  -5  155.28   30.80
   4   2  -5  215.58   37.20
   4   2  -5  133.19   23.20
  -4  -3   5  276.37   38.00
  -4  -3   5  260.17   32.30
  -4  -3   5  264.27   31.70
  -4  -3   5  284.27   37.00
   4   3  -5  324.97   33.00
   4   3  -5  256.47   11.50
   4   3  -5  304.67   40.10
   4   3  -5  286.27   46.10
   4   3  -5  271.67   11.80
  -4  -4   5  353.66   45.10
  -4  -4   5  302.87   39.20
  -4  -4   5  331.57   40.10
   4   4  -5  266.77   34.50
   4   4  -5  416.76   48.40
   4   4  -5  411.46   49.00
  -4  -5   5  384.76   48.40
  -4  -5   5  310.07   41.70
   4   5  -5  300.67   38.20
   4   5  -5  391.56   49.10
   4   5  -5  350.96   45.90
  -4  -6   5  156.38   35.80
  -4  -6   5   87.09   28.90
   4   6  -5  108.89   24.90
   4   6  -5  141.49   36.80
   4   6  -5  122.79   36.70
  -4  -7   5   29.70   21.50
  -4  -7   5    0.50   16.00
   4   7  -5   24.70   17.40
   4   7  -5    5.40   18.80
  -4  -8   5   19.30   26.90
  -4  -8   5   -8.60   17.20
   4   8  -5    8.70   20.00
   4   8  -5    8.80   18.80
   4   8  -5    5.10   24.70
  -5   8   5  -31.90   21.50
  -5   8   5  -11.30   21.80
   5  -8  -5   -6.70   17.10
   5  -8  -5   34.10   27.80
   5  -8  -5   13.80   20.80
  -5   7   5    3.20   17.60
  -5   7   5   20.10   13.60
  -5   7   5  -25.00   18.70
   5  -7  -5   32.40   18.80
   5  -7  -5   -1.30   16.50
   5  -7  -5   19.40   21.30
  -5   6   5   10.50   19.70
  -5   6   5   27.70   13.50
  -5   6   5    1.90   14.80
   5  -6  -5   21.80   14.90
   5  -6  -5   38.80   20.10
   5  -6  -5   52.49   23.10
   5  -6  -5   19.00   11.40
  -5   5   5  172.88   27.30
  -5   5   5  182.58   39.50
  -5   5   5  150.88   37.30
  -5   5   5  160.98   36.40
   5  -5  -5  188.38   40.20
   5  -5  -5  162.58   32.00
   5  -5  -5  149.09   24.70
   5  -5  -5  174.18   33.30
  -5   4   5  270.17   47.60
  -5   4   5  355.56   48.30
  -5   4   5  358.56   34.20
   5  -4  -5  336.97   37.90
   5  -4  -5  286.37   32.10
   5  -4  -5  359.56   48.30
   5  -4  -5  378.66   40.20
  -5   3   5   48.20   15.90
  -5   3   5   36.70   17.40
  -5   3   5   37.50   15.80
  -5   3   5   53.39   20.20
   5  -3  -5   39.40   14.10
   5  -3  -5   18.10   12.80
   5  -3  -5   27.30   12.40
   5  -3  -5   36.50   15.10
  -5   2   5   51.39   16.60
  -5   2   5    0.90    5.90
  -5   2   5   26.60   16.50
  -5   2   5    1.40    9.40
   5  -2  -5   20.00   11.00
   5  -2  -5   12.90    9.80
   5  -2  -5    9.90   11.10
   5  -2  -5   29.50   15.40
   5  -2  -5   23.50    9.70
  -5   1   5   91.79   18.80
  -5   1   5   75.59   20.90
  -5   1   5   79.49   19.90
  -5   1   5   72.59   16.70
  -5   1   5   80.09   22.40
  -5   1   5   73.69   19.60
   5  -1  -5   79.99   22.00
   5  -1  -5   81.59   18.30
   5  -1  -5   82.59   17.30
   5  -1  -5   94.59   19.80
   5  -1  -5   63.29   18.00
  -5   0   5   -1.40    7.00
  -5   0   5    8.90    6.30
  -5   0   5    7.50    9.50
  -5   0   5    1.40    4.00
  -5   0   5   -1.60    6.00
  -5   0   5   -5.00    3.60
   5   0  -5   -5.80    7.50
   5   0  -5   -9.10    5.10
   5   0  -5   -1.40    6.60
   5   0  -5   -4.80    6.60
   5   0  -5   10.90    8.40
   5   0  -5  -15.20    8.30
   5   0  -5    3.30    7.30
  -5  -1   5   69.89   19.00
  -5  -1   5   47.20   15.00
  -5  -1   5   94.99   21.40
   5   1  -5   75.09   15.90
   5   1  -5  109.79   22.10
   5   1  -5   87.59   22.00
   5   1  -5   49.20   17.60
  -5  -2   5   15.40   10.80
  -5  -2   5   38.90   14.00
  -5  -2   5   28.50   14.60
   5   2  -5   16.30   10.50
   5   2  -5   18.10    7.70
   5   2  -5   19.40    8.20
   5   2  -5   29.70   15.30
   5   2  -5   11.50   12.60
  -5  -3   5   70.79   22.90
  -5  -3   5   40.30   17.50
  -5  -3   5   35.10   17.10
   5   3  -5   37.60   16.00
   5   3  -5   35.10    6.60
   5   3  -5   37.40   15.90
   5   3  -5   41.90   18.60
   5   3  -5   33.40    6.70
  -5  -4   5  324.57   42.20
  -5  -4   5  347.47   40.70
   5   4  -5  393.56   40.40
   5   4  -5  273.77   49.60
   5   4  -5  381.86   50.09
  -5  -5   5  157.58   38.60
  -5  -5   5  178.88   38.40
   5   5  -5  305.67   56.29
   5   5  -5  147.49   29.00
   5   5  -5  194.58   43.80
  -5  -6   5   51.19   17.60
  -5  -6   5    8.10   14.00
   5   6  -5    7.90   14.30
   5   6  -5   18.40   14.20
  -5  -7   5   50.19   25.40
  -5  -7   5   11.60   18.20
   5   7  -5   -2.80   19.20
   5   7  -5   -1.70   17.90
   5   7  -5   18.80   15.60
  -5  -8   5    4.20   21.00
  -5  -8   5    0.00   18.70
   5   8  -5  -14.40   22.90
   5   8  -5   -4.00   20.30
   5   8  -5    8.00   21.30
  -6   7   5   -1.30   23.80
  -6   7   5  -19.50   18.70
   6  -7  -5   16.40   26.00
   6  -7  -5    3.10   15.90
   6  -7  -5    5.50   22.40
  -6   6   5   17.90   11.60
  -6   6   5    7.40   16.90
  -6   6   5   54.79   24.40
  -6   6   5   46.70   29.20
   6  -6  -5   40.40   19.40
   6  -6  -5   46.70   19.10
   6  -6  -5   12.50   20.50
  -6   5   5   13.30   12.30
  -6   5   5   35.60   15.20
  -6   5   5   18.50   17.20
  -6   5   5   -6.30   11.60
   6  -5  -5    3.80   11.70
   6  -5  -5    3.70   12.90
   6  -5  -5  -23.30   12.00
   6  -5  -5   26.40   17.90
  -6   4   5    2.50   10.10
  -6   4   5   44.60   15.90
  -6   4   5   16.50   15.00
  -6   4   5   16.30   17.60
   6  -4  -5   22.40   14.30
   6  -4  -5   48.90   18.90
  -6   3   5   27.50   13.40
  -6   3   5   62.09   22.00
  -6   3   5   13.90   13.50
  -6   3   5   40.30   17.70
   6  -3  -5   39.90   17.00
   6  -3  -5   32.70   15.10
   6  -3  -5   40.00   16.90
  -6   2   5  171.28   34.70
  -6   2   5  119.79   26.50
  -6   2   5  180.08   36.90
  -6   2   5  156.98   29.50
   6  -2  -5   94.29   23.20
   6  -2  -5  122.99   28.80
   6  -2  -5   90.79   24.70
   6  -2  -5  162.98   28.60
  -6   1   5  218.58   37.10
  -6   1   5  280.97   37.50
  -6   1   5  257.27   36.40
  -6   1   5  260.37   33.90
   6  -1  -5  280.57   35.20
   6  -1  -5  314.17   39.50
   6  -1  -5  328.87   36.30
   6  -1  -5  289.37   36.20
   6  -1  -5  324.07   34.70
   6  -1  -5  386.76   44.00
  -6   0   5   36.20   18.40
  -6   0   5   34.90   15.80
  -6   0   5   44.40   14.30
  -6   0   5   35.90   13.70
  -6   0   5   41.50   17.60
  -6   0   5   40.90   19.40
   6   0  -5   68.29   19.10
   6   0  -5   50.19   18.00
   6   0  -5   39.10   15.70
   6   0  -5   46.20   18.50
   6   0  -5   53.79   18.50
  -6  -1   5  288.57   35.40
  -6  -1   5  268.97   38.20
   6   1  -5  235.88   33.20
   6   1  -5  268.07   32.10
   6   1  -5  209.98   39.20
   6   1  -5  287.87   47.70
   6   1  -5  291.17   31.80
  -6  -2   5  107.99   28.90
  -6  -2   5  135.59   29.30
  -6  -2   5   86.89   23.70
   6   2  -5  150.78   35.30
   6   2  -5  111.29   18.50
   6   2  -5  117.09   19.50
   6   2  -5  124.19   31.10
   6   2  -5  110.89   25.80
  -6  -3   5   25.50   17.40
  -6  -3   5   31.60   18.90
  -6  -3   5   34.10   16.60
   6   3  -5   28.10   14.10
   6   3  -5   34.40   17.40
   6   3  -5   43.20    8.70
   6   3  -5   39.70   18.40
   6   3  -5   25.80    8.20
  -6  -4   5   22.60   16.60
  -6  -4   5   24.20   14.00
   6   4  -5   33.20   18.20
   6   4  -5    6.30   13.10
   6   4  -5   15.80   10.40
  -6  -5   5    1.10   15.30
  -6  -5   5    7.60   14.10
   6   5  -5    9.90   17.10
   6   5  -5   19.50   13.50
  -6  -6   5   52.79   25.30
  -6  -6   5   39.40   20.90
   6   6  -5   -0.60   17.30
   6   6  -5   15.60   15.70
   6   6  -5   53.79   25.00
  -6  -7   5   32.20   23.60
   6   7  -5   -1.70   21.50
   6   7  -5  -28.90   24.30
   6   7  -5    6.00   17.20
  -7   7   5   33.60   25.50
  -7   7   5   18.80   29.00
   7  -7  -5   39.80   23.80
   7  -7  -5  -22.60   16.00
   7  -7  -5  -33.60   23.40
  -7   6   5  -16.20   17.10
  -7   6   5    6.40   20.20
  -7   6   5   -7.50   18.10
   7  -6  -5  -16.20   12.70
   7  -6  -5  -31.40   17.30
   7  -6  -5    3.30   20.20
  -7   5   5  -11.10   12.00
  -7   5   5   -3.30   16.20
  -7   5   5    2.60   19.00
   7  -5  -5    2.40   15.90
   7  -5  -5  -19.50   11.30
   7  -5  -5    2.70   17.40
   7  -5  -5   16.40   16.20
  -7   4   5   21.20   22.10
  -7   4   5   -2.10   16.70
  -7   4   5   60.49   17.70
  -7   4   5   43.30   17.20
   7  -4  -5   36.00   15.30
   7  -4  -5   12.60   16.10
   7  -4  -5   26.40   15.50
   7  -4  -5   37.90   19.80
  -7   3   5   33.80   20.90
  -7   3   5   21.50   16.90
  -7   3   5  108.79   28.80
  -7   3   5   57.69   22.60
   7  -3  -5   17.70   14.00
   7  -3  -5   22.10   11.00
   7  -3  -5   27.70   16.50
   7  -3  -5   54.09   19.60
  -7   2   5  138.89   30.80
  -7   2   5  113.19   27.00
  -7   2   5  211.68   42.10
  -7   2   5  140.19   33.70
   7  -2  -5   86.19   24.60
   7  -2  -5  104.39   30.30
   7  -2  -5  117.59   29.70
   7  -2  -5   85.39   23.20
   7  -2  -5  114.39   27.00
  -7   1   5   28.50   14.10
  -7   1   5   66.49   18.60
  -7   1   5   24.10   17.80
  -7   1   5   25.90   13.80
  -7   1   5   18.40   13.90
  -7   1   5   58.49   17.80
   7  -1  -5   31.20   15.90
   7  -1  -5   40.20   18.10
   7  -1  -5   38.60   17.20
   7  -1  -5   32.30   14.60
   7  -1  -5   29.20   18.40
   7  -1  -5   18.30   12.60
  -7   0   5   22.90   11.10
  -7   0   5   14.20   11.00
  -7   0   5    5.60   10.50
  -7   0   5   21.00   11.40
  -7   0   5    6.00   10.40
  -7   0   5    5.80   11.10
   7   0  -5   11.00   15.90
   7   0  -5   22.20   10.90
   7   0  -5    1.60   10.30
   7   0  -5  -12.40    9.40
   7   0  -5    4.30   11.90
   7   0  -5   -3.60   11.50
  -7  -1   5   48.10   16.20
  -7  -1   5   31.90   14.00
  -7  -1   5   28.60   20.50
   7   1  -5   51.29   20.70
   7   1  -5   22.20   13.00
   7   1  -5   23.50   11.40
   7   1  -5   -5.60   11.30
  -7  -2   5  124.79   30.30
  -7  -2   5  148.19   33.50
  -7  -2   5  186.38   35.10
   7   2  -5   96.79   30.30
   7   2  -5  135.79   23.10
   7   2  -5  109.79   20.90
   7   2  -5  115.99   30.30
  -7  -3   5   24.20   19.20
  -7  -3   5   30.60   19.30
   7   3  -5   25.10    7.70
   7   3  -5   21.70   17.90
   7   3  -5   34.20   21.60
   7   3  -5   13.50    8.40
  -7  -4   5   26.10   18.60
  -7  -4   5   -5.50   16.70
   7   4  -5    9.70   11.80
   7   4  -5   19.60   15.10
   7   4  -5    5.50   14.60
  -7  -5   5    8.20   16.30
  -7  -5   5  -13.10   15.20
   7   5  -5   15.50   19.00
   7   5  -5   -6.70   12.10
   7   5  -5   19.10   22.50
  -7  -6   5   22.00   19.70
  -7  -6   5  -13.90   22.60
   7   6  -5   16.10   19.60
   7   6  -5  -26.70   19.00
  -7  -7   5   50.59   28.80
  -7  -7   5   23.30   23.50
   7   7  -5   29.60   50.59
   7   7  -5  -13.10   18.40
  -8   6   5   -5.50   28.50
  -8   6   5   -7.00   20.40
  -8   6   5  -36.80   20.80
   8  -6  -5   20.60   24.50
   8  -6  -5    2.90   27.40
   8  -6  -5   -4.60   17.50
  -8   5   5   -6.60   16.50
  -8   5   5   20.20   17.20
  -8   5   5   -9.10   18.70
  -8   5   5   31.10   26.00
   8  -5  -5   19.00   25.70
   8  -5  -5   64.59   24.40
  -8   4   5  -19.80   15.70
  -8   4   5   24.00   22.00
  -8   4   5   23.80   20.40
   8  -4  -5   -1.50   13.70
   8  -4  -5  -27.80   16.50
   8  -4  -5    0.50   13.50
   8  -4  -5    9.40   16.00
  -8   3   5   49.70   23.80
  -8   3   5   47.20   21.50
  -8   3   5  -10.60   12.60
  -8   3   5   23.50   20.10
   8  -3  -5   20.00   22.60
   8  -3  -5    0.20   13.70
   8  -3  -5   28.20   18.90
   8  -3  -5    7.30   15.40
  -8   2   5   78.39   26.90
  -8   2   5   55.19   21.50
  -8   2   5   54.59   21.10
  -8   2   5   91.49   29.60
   8  -2  -5   39.80   26.20
   8  -2  -5   70.69   23.70
   8  -2  -5   43.70   22.90
   8  -2  -5   51.69   22.70
   8  -2  -5   13.90   17.10
   8  -2  -5   24.00   15.80
  -8   1   5   -5.30   11.10
  -8   1   5    1.00   15.00
  -8   1   5    6.20   16.30
  -8   1   5  -20.90   12.00
  -8   1   5    9.40   13.10
   8  -1  -5  -14.30   12.60
   8  -1  -5    3.50   13.30
   8  -1  -5   -3.10    8.90
   8  -1  -5  -12.30   11.20
   8  -1  -5   -0.10   13.40
   8  -1  -5   -1.60   11.20
  -8   0   5   85.69   23.40
  -8   0   5  108.29   30.60
  -8   0   5   87.69   28.50
  -8   0   5  116.99   32.00
   8   0  -5   65.19   22.50
   8   0  -5  136.69   34.20
   8   0  -5   87.79   28.30
   8   0  -5  148.59   36.40
   8   0  -5  104.39   26.00
   8   0  -5   93.79   27.80
  -8  -1   5   -8.50   10.60
  -8  -1   5   23.80   13.20
   8   1  -5  -13.60   11.30
   8   1  -5    4.80   15.50
   8   1  -5   -5.70   14.70
   8   1  -5   -9.60   11.90
   8   1  -5   -5.80   12.10
  -8  -2   5   65.69   21.50
  -8  -2   5   76.49   29.20
   8   2  -5   53.59   25.70
   8   2  -5   68.99   29.90
   8   2  -5   53.39   21.40
   8   2  -5   26.20   16.90
  -8  -3   5    6.20   14.90
  -8  -3   5   27.90   17.50
   8   3  -5   -2.80   12.10
   8   3  -5    2.10    8.30
   8   3  -5   32.80   21.10
   8   3  -5  -11.20   13.50
  -8  -4   5  -14.50   14.70
  -8  -4   5    1.90   13.00
   8   4  -5   -0.50   23.60
   8   4  -5    0.50   16.80
   8   4  -5   -2.20   13.60
  -8  -5   5  -14.80   17.70
  -8  -5   5    6.00   23.40
   8   5  -5   -9.90   23.20
   8   5  -5   24.00   16.70
   8   5  -5  -10.60   23.30
  -8  -6   5   46.30   26.50
  -8  -6   5    1.20   22.70
   8   6  -5  -24.20   20.40
   8   6  -5   29.30   28.30
  -9   5   5    1.50   23.40
  -9   5   5  -28.70   24.90
   9  -5  -5  -25.80   24.30
   9  -5  -5  -25.00   15.30
   9  -5  -5   -6.00   20.50
  -9   4   5   -1.10   21.70
  -9   4   5   -1.80   20.90
  -9   4   5    5.50   23.00
   9  -4  -5   12.30   22.80
   9  -4  -5   -7.40   23.20
   9  -4  -5   66.69   24.90
   9  -4  -5   -4.60   18.00
   9  -4  -5   12.00   20.60
  -9   3   5   -2.30   19.20
  -9   3   5  -29.20   24.10
  -9   3   5    9.30   20.60
   9  -3  -5  -11.50   22.40
   9  -3  -5    3.20   14.50
   9  -3  -5    4.70   22.00
   9  -3  -5    0.60   18.30
  -9   2   5  -15.90   15.60
  -9   2   5  -17.40   14.30
  -9   2   5    1.60   17.60
   9  -2  -5   14.80   15.50
   9  -2  -5   16.40   17.00
   9  -2  -5  -12.20   17.70
   9  -2  -5   18.30   19.60
   9  -2  -5  -11.00   13.90
   9  -2  -5    0.90   15.30
  -9   1   5   12.70   17.20
  -9   1   5   46.60   19.90
  -9   1   5   23.00   21.90
  -9   1   5   15.20   14.60
   9  -1  -5   -4.90   15.40
   9  -1  -5   -4.70   15.20
   9  -1  -5   17.80   18.10
   9  -1  -5   33.90   19.30
   9  -1  -5   -0.60   18.50
   9  -1  -5   12.70   17.30
  -9   0   5   -1.10   17.20
  -9   0   5    8.50   13.90
  -9   0   5   11.30   14.60
   9   0  -5  -20.10   13.10
   9   0  -5    2.20   14.70
   9   0  -5  -31.00   14.80
   9   0  -5  -14.10   16.20
   9   0  -5    4.20   15.70
   9   0  -5   -3.70   13.90
  -9  -1   5   -6.20   14.70
  -9  -1   5   21.90   16.90
   9   1  -5   25.40   20.90
   9   1  -5   -6.90   14.80
   9   1  -5   16.50   14.60
   9   1  -5   -3.80   13.80
   9   1  -5    9.30   16.90
  -9  -2   5   18.90   16.80
  -9  -2   5   -4.30   15.20
   9   2  -5    8.30   20.10
   9   2  -5  -24.80   12.40
   9   2  -5  -22.30   12.70
   9   2  -5  -33.20   17.40
   9   2  -5   -9.90   12.60
  -9  -3   5    1.40   23.90
  -9  -3   5  -13.50   14.90
   9   3  -5  -19.00   13.30
   9   3  -5   -7.50   17.80
   9   3  -5    9.80   14.20
   9   3  -5   31.00   21.80
  -9  -4   5   18.30   24.20
  -9  -4   5  -22.70   17.90
   9   4  -5   -0.10   21.70
   9   4  -5  -21.30   21.40
   9   4  -5    0.40   15.70
  -9  -5   5  -37.40   20.40
   9   5  -5  -24.00   20.60
   9   5  -5   20.90   26.40
 -10   3   5   -4.50   21.10
 -10   3   5  -20.80   20.20
 -10   3   5   28.10   26.60
  10  -3  -5  -14.30   21.40
  10  -3  -5   19.50   25.20
  10  -3  -5  -21.70   17.80
  10  -3  -5   29.60   24.40
  10  -3  -5  -57.09   22.10
  10  -3  -5  -30.60   20.00
 -10   2   5   12.40   26.00
 -10   2   5  -28.70   16.70
 -10   2   5   17.60   21.00
  10  -2  -5    6.50   23.20
  10  -2  -5  -28.00   19.70
  10  -2  -5  -11.80   22.20
  10  -2  -5    4.70   21.00
  10  -2  -5   21.20   23.00
  10  -2  -5  -46.90   19.30
 -10   1   5  -32.20   15.70
 -10   1   5    4.00   21.00
 -10   1   5    5.70   20.80
  10  -1  -5   35.50   25.00
  10  -1  -5   -7.20   20.10
  10  -1  -5   -5.50   20.40
  10  -1  -5   -9.40   20.60
  10  -1  -5   -6.00   18.10
  10  -1  -5    7.90   20.20
 -10   0   5   -5.20   17.90
 -10   0   5   -1.00   14.10
  10   0  -5    5.40   17.70
  10   0  -5   -8.80   17.30
  10   0  -5  -14.20   22.40
  10   0  -5  -30.60   15.00
  10   0  -5   -7.20   18.90
 -10  -1   5    5.10   18.60
 -10  -1   5    7.90   18.80
  10   1  -5    2.40   17.90
  10   1  -5   -0.90   19.80
  10   1  -5   -4.60   17.30
  10   1  -5   -7.40   20.70
  10   1  -5    0.50   21.80
  10   1  -5  -33.00   17.10
 -10  -2   5   49.50   24.80
 -10  -2   5   35.10   21.20
  10   2  -5    5.30   18.60
  10   2  -5  -14.70   15.90
  10   2  -5  -11.40   22.20
  10   2  -5   30.70   21.80
  10   2  -5   -9.20   29.10
 -10  -3   5  -21.10   18.60
 -10  -3   5   23.80   25.20
  10   3  -5   14.50   22.70
  10   3  -5  -33.20   20.90
   9   2   6   13.20   29.70
   9   2   6    3.80   22.00
   9   2   6   21.90   20.40
  -9  -2  -6  -14.20   21.20
  -9  -2  -6   15.10   22.10
  -9  -2  -6   -8.70   20.70
   9   1   6   15.40   20.10
   9   1   6   -0.10   23.30
  -9  -1  -6    0.60   22.10
  -9  -1  -6   21.00   21.40
   9   0   6   20.10   23.80
   9   0   6   13.90   30.30
   9   0   6   22.70   24.70
  -9   0  -6   -1.70   18.50
  -9   0  -6  -28.70   16.30
   9  -1   6   15.40   21.20
   9  -1   6  -24.60   16.90
  -9   1  -6    6.50   21.40
  -9   1  -6    4.20   19.80
  -9   1  -6   -0.60   21.20
   9  -2   6   30.30   33.00
   9  -2   6  -12.10   22.70
  -9   2  -6   -1.20   23.10
  -9   2  -6    2.90   26.90
   8   4   6   12.30   25.00
   8   4   6   -4.10   16.90
   8   4   6  -23.90   21.50
  -8  -4  -6    0.40   20.60
  -8  -4  -6  -23.70   17.00
  -8  -4  -6  -40.30   19.30
   8   3   6    4.80   16.50
   8   3   6   15.60   22.60
   8   3   6   32.40   21.70
  -8  -3  -6   -6.20   17.30
  -8  -3  -6    8.10   17.40
   8   2   6   -5.50   15.20
   8   2   6  -14.40   11.70
   8   2   6   15.20   19.90
   8   2   6   18.50   27.20
  -8  -2  -6  -10.20   16.40
  -8  -2  -6   -4.30   14.40
  -8  -2  -6   21.00   19.40
   8   1   6   41.70   26.10
   8   1   6   56.09   28.70
   8   1   6   10.60   17.40
  -8  -1  -6   55.79   28.60
  -8  -1  -6   -0.80   16.70
  -8  -1  -6   26.30   20.80
   8   0   6  -17.70   19.30
   8   0   6  -24.40   15.70
   8   0   6  -10.50   10.70
   8   0   6   36.20   23.80
  -8   0  -6  -22.10   14.20
  -8   0  -6   -9.30   18.60
  -8   0  -6    1.80   11.50
   8  -1   6   11.90   18.40
   8  -1   6   20.80   20.30
   8  -1   6   -2.90   17.60
  -8   1  -6   16.30   13.90
  -8   1  -6   28.00   17.80
  -8   1  -6   21.80   19.20
   8  -2   6    0.70   20.30
   8  -2   6   13.60   21.10
  -8   2  -6   -1.70   19.70
  -8   2  -6  -12.30   15.50
   8  -3   6   -2.10   18.20
  -8   3  -6  -11.00   21.00
   8  -4   6  -40.80   15.50
   8  -4   6    9.80   16.60
  -8   4  -6   34.10   27.30
  -8   4  -6    6.50   18.80
   7   6   6  -11.70   24.30
   7   6   6  -12.20   24.70
  -7  -6  -6  -15.00   17.20
  -7  -6  -6   11.80   21.20
   7   5   6   41.80   25.30
   7   5   6    3.60   18.00
  -7  -5  -6   15.70   22.00
  -7  -5  -6  -14.60   19.80
   7   4   6    4.70   24.80
   7   4   6    5.80   15.20
  -7  -4  -6    2.90   14.60
  -7  -4  -6    1.00   16.10
  -7  -4  -6   16.40   15.90
   7   3   6    8.80   15.70
   7   3   6   -0.60   15.70
   7   3   6   -6.90   20.50
  -7  -3  -6    2.90   14.70
  -7  -3  -6  -20.70   11.20
  -7  -3  -6   12.50   14.70
   7   2   6  135.19   36.20
   7   2   6  102.89   31.40
   7   2   6   95.79   19.10
   7   2   6   73.59   30.30
  -7  -2  -6  161.68   40.50
  -7  -2  -6   34.30   21.80
   7   1   6   23.30   10.80
   7   1   6   17.50   18.00
   7   1   6  -12.60   11.10
   7   1   6   11.50   22.00
   7   1   6    8.30    7.80
   7   1   6    8.80    8.00
   7   1   6  -16.60   12.00
  -7  -1  -6   15.10    9.40
  -7  -1  -6   16.70   16.20
  -7  -1  -6   17.70   13.60
  -7  -1  -6    8.40   12.00
   7   0   6   79.39   24.90
   7   0   6   56.09   26.80
   7   0   6   22.00   14.10
   7   0   6   74.69   32.20
  -7   0  -6   52.59   17.00
  -7   0  -6   91.99   32.50
  -7   0  -6   73.09   28.30
  -7   0  -6   95.89   27.20
   7  -1   6   20.90   18.10
   7  -1   6    5.60   15.60
   7  -1   6   -5.60   12.50
  -7   1  -6   17.30   16.70
  -7   1  -6    9.30   14.50
  -7   1  -6    3.60   12.90
   7  -2   6  116.29   22.30
   7  -2   6  169.58   41.90
   7  -2   6  102.59   30.70
  -7   2  -6   80.89   26.70
  -7   2  -6   80.79   22.90
   7  -3   6    9.70   14.30
   7  -3   6   16.00   15.80
   7  -3   6   21.30    9.70
  -7   3  -6    4.90   17.20
  -7   3  -6   -6.60   14.00
   7  -4   6   14.40   17.10
   7  -4   6   29.70   24.90
  -7   4  -6   -1.20   21.50
  -7   4  -6  -11.80   17.10
   7  -5   6    2.40   21.30
   7  -5   6   15.90   21.40
  -7   5  -6   41.20   24.80
  -7   5  -6   24.20   25.80
   7  -6   6  -32.20   21.80
   7  -6   6   13.50   27.40
  -7   6  -6   11.20   23.60
  -7   6  -6   16.40   29.00
   6   7   6  -31.40   24.90
   6   7   6   13.40   25.00
  -6  -7  -6   25.20   25.30
  -6  -7  -6  -26.60   27.20
   6   6   6   25.00   29.90
   6   6   6  -10.90   18.10
  -6  -6  -6  -19.10   19.20
  -6  -6  -6  -14.00   24.70
   6   5   6  -17.10   14.00
   6   5   6  -16.70   15.90
  -6  -5  -6  -10.00   18.80
  -6  -5  -6  -10.20   13.00
  -6  -5  -6   16.40   15.20
   6   4   6    5.70   15.20
   6   4   6   18.10   16.50
  -6  -4  -6    9.70   14.40
  -6  -4  -6   18.30   19.00
   6   3   6   12.70   19.30
   6   3   6   21.40   14.00
  -6  -3  -6   55.99   18.80
  -6  -3  -6   28.90   21.90
  -6  -3  -6   38.20   19.00
   6   2   6    4.80    8.80
   6   2   6    6.90   15.10
   6   2   6   22.80   16.10
   6   2   6  -11.20    9.30
  -6  -2  -6    1.60    7.60
  -6  -2  -6   10.00   11.30
  -6  -2  -6    3.40    9.10
  -6  -2  -6  -19.40    9.50
   6   1   6   56.79   23.20
   6   1   6   45.70   12.90
   6   1   6   90.29   30.00
   6   1   6   45.40    9.60
   6   1   6   27.40   18.00
   6   1   6   52.79   10.20
  -6  -1  -6   78.09   20.00
  -6  -1  -6   50.79   10.30
  -6  -1  -6  139.69   34.50
  -6  -1  -6   45.90   15.00
   6   0   6  356.26   49.40
   6   0   6  338.27   41.80
   6   0   6  484.75   57.49
   6   0   6  294.57   31.20
  -6   0  -6  394.26   33.40
  -6   0  -6  383.56   48.80
  -6   0  -6  359.66   46.60
  -6   0  -6  412.16   45.20
   6  -1   6   61.69   19.80
   6  -1   6  101.29   32.30
   6  -1   6  102.39   31.40
  -6   1  -6   94.49   30.60
  -6   1  -6   54.69   19.40
  -6   1  -6   73.19   27.10
   6  -2   6   -0.40    9.90
   6  -2   6    6.30   10.30
   6  -2   6    4.10    9.80
   6  -2   6   -5.70    8.50
  -6   2  -6   -0.80   13.00
  -6   2  -6    3.20   10.60
  -6   2  -6   -8.30    7.70
   6  -3   6   12.20    5.00
   6  -3   6   21.00   17.50
   6  -3   6   18.00    9.50
   6  -3   6   30.50   16.70
  -6   3  -6    8.60   12.10
  -6   3  -6   49.90   18.80
   6  -4   6   16.60   15.70
   6  -4   6   14.20   11.80
  -6   4  -6   15.70   14.40
  -6   4  -6   28.40   19.10
  -6   4  -6   17.60   10.00
   6  -5   6   29.40   25.50
   6  -5   6  -15.70   16.00
  -6   5  -6   -7.10   10.80
  -6   5  -6   20.60   21.00
  -6   5  -6   -3.70   18.10
   6  -6   6   29.70   24.50
  -6   6  -6    8.20   30.80
  -6   6  -6  -31.20   21.80
  -6   6  -6    9.50   17.80
   6  -7   6    1.60   22.10
   6  -7   6  -52.39   21.60
  -6   7  -6  -21.70   24.70
  -6   7  -6  -53.29   20.10
  -6   7  -6  -13.40   23.40
   5   7   6   53.99   29.80
   5   7   6   36.00   22.20
  -5  -7  -6   10.30   23.20
  -5  -7  -6   -1.60   39.90
   5   6   6    3.40   22.40
   5   6   6    5.30   17.90
  -5  -6  -6   11.00   11.90
  -5  -6  -6    6.10   16.90
  -5  -6  -6  -19.60   16.60
   5   5   6    7.40   14.30
   5   5   6  -18.80   14.50
  -5  -5  -6    6.90   15.00
  -5  -5  -6   -8.70   15.30
  -5  -5  -6   -3.00   11.50
   5   4   6   25.20   15.50
   5   4   6   38.00   18.70
  -5  -4  -6   68.79   25.80
  -5  -4  -6   29.30   14.20
  -5  -4  -6   36.00   16.00
   5   3   6   -2.90    9.40
   5   3   6   -5.40   12.80
  -5  -3  -6    7.00   13.50
  -5  -3  -6  -11.20    8.60
   5   2   6   48.70   19.00
   5   2   6   42.30   14.50
   5   2   6   55.39   23.00
  -5  -2  -6   65.79   20.20
  -5  -2  -6   44.10   17.90
  -5  -2  -6   52.29   19.50
   5   1   6  131.69   32.80
   5   1   6  160.28   17.10
   5   1   6  140.69   31.00
   5   1   6  113.99   30.10
   5   1   6  136.69   14.00
   5   1   6  141.49   17.50
  -5  -1  -6  152.68   14.10
  -5  -1  -6  177.78   31.90
  -5  -1  -6  127.89   27.40
  -5  -1  -6  138.69   31.10
   5   0   6  791.82   63.99
   5   0   6  657.63   42.00
   5   0   6  682.03   61.49
   5   0   6  781.52   57.29
  -5   0  -6  701.63   43.00
  -5   0  -6  759.22   62.39
  -5   0  -6  757.42   61.49
  -5   0  -6  763.92   61.79
   5  -1   6  177.68   28.70
   5  -1   6  138.49   25.40
   5  -1   6  258.77   44.80
   5  -1   6  150.68   34.00
  -5   1  -6  147.39   26.50
  -5   1  -6  206.28   40.60
  -5   1  -6  170.88   27.60
  -5   1  -6   88.19   23.90
   5  -2   6   84.09   26.60
   5  -2   6   42.00   13.00
   5  -2   6   36.70   12.10
   5  -2   6   29.60   15.30
  -5   2  -6   21.90   10.20
  -5   2  -6   43.50   17.40
   5  -3   6   -3.70    5.20
   5  -3   6    1.60    4.50
   5  -3   6   -3.80    4.70
   5  -3   6    3.00   10.10
   5  -3   6   -7.30    7.60
  -5   3  -6   -3.20    4.70
  -5   3  -6  -13.20   10.10
  -5   3  -6   -1.50   10.50
   5  -4   6   46.20   23.40
   5  -4   6   30.80   21.90
  -5   4  -6   22.90   17.80
  -5   4  -6   23.60    9.80
  -5   4  -6   25.50   15.00
   5  -5   6   15.60   14.80
   5  -5   6   -3.70   13.20
  -5   5  -6  -19.00   14.10
  -5   5  -6    7.70   12.70
   5  -6   6   12.80   20.10
   5  -6   6    9.70   18.90
  -5   6  -6   -7.80   13.70
  -5   6  -6   11.60   18.80
  -5   6  -6   -6.90   15.90
   5  -7   6   31.00   24.10
   5  -7   6   22.30   20.00
  -5   7  -6    0.70   21.40
  -5   7  -6   19.20   17.20
  -5   7  -6    3.60   20.10
   4   8   6  -10.70   21.40
   4   8   6   -6.80   24.50
  -4  -8  -6   24.80   23.30
  -4  -8  -6  -41.40   18.10
   4   7   6  -34.20   16.60
   4   7   6   16.40   22.70
  -4  -7  -6  -48.00   19.10
  -4  -7  -6   -0.10   14.10
  -4  -7  -6    6.40   18.10
   4   6   6    4.00   14.60
   4   6   6   15.00   19.80
  -4  -6  -6   20.80   12.80
  -4  -6  -6   25.80   19.40
  -4  -6  -6   15.10   19.90
   4   5   6  110.79   36.90
   4   5   6   77.49   27.10
  -4  -5  -6  121.99   30.10
  -4  -5  -6   76.69   20.50
  -4  -5  -6  107.09   30.30
   4   4   6   35.50   16.50
   4   4   6   57.09   20.80
  -4  -4  -6   91.39   19.40
  -4  -4  -6   61.19   21.90
  -4  -4  -6   41.20   20.20
   4   3   6   50.69   15.50
   4   3   6   31.20   15.90
  -4  -3  -6   51.99   16.60
  -4  -3  -6   39.60   16.60
  -4  -3  -6   41.10   20.00
   4   2   6   88.99   17.20
   4   2   6   83.59   21.70
  -4  -2  -6   85.49   22.00
  -4  -2  -6   72.19   15.20
  -4  -2  -6   95.79   24.40
  -4  -2  -6   64.79   16.70
   4   1   6  301.07   38.10
   4   1   6  326.67   19.70
   4   1   6  343.27   41.00
   4   1   6  339.37   23.30
   4   1   6  331.77   22.70
  -4  -1  -6  395.76   42.30
  -4  -1  -6  318.17   19.20
  -4  -1  -6  342.07   38.50
  -4  -1  -6  346.17   39.40
  -4  -1  -6  305.87   22.20
   4   0   6  234.58   22.50
   4   0   6  183.28   33.40
   4   0   6  243.08   32.40
   4   0   6  204.78   26.10
  -4   0  -6  239.58   23.30
  -4   0  -6  231.98   32.30
  -4   0  -6  162.48   31.30
  -4   0  -6  160.98   29.90
   4  -1   6  379.76   41.40
   4  -1   6  368.86   41.00
   4  -1   6  324.67   31.50
   4  -1   6  326.17   33.80
  -4   1  -6  318.07   38.20
  -4   1  -6  370.56   32.20
  -4   1  -6  336.17   32.90
  -4   1  -6  384.86   42.50
   4  -2   6   88.69   25.20
   4  -2   6  111.29   18.20
   4  -2   6   95.29   25.30
  -4   2  -6   78.29   23.80
  -4   2  -6   53.49   13.70
  -4   2  -6   96.39   16.30
   4  -3   6   41.20   10.70
   4  -3   6   46.70   20.10
   4  -3   6   48.50    8.60
   4  -3   6   47.10    7.70
   4  -3   6   51.69   19.00
  -4   3  -6   48.90   19.20
  -4   3  -6   37.80   11.00
  -4   3  -6   37.30   16.90
   4  -4   6   42.80   19.40
   4  -4   6   29.90   10.70
  -4   4  -6   79.69   24.80
[truncated: 553,410 more chars]
